# Supplementary material for: Hox Gene Expression Leads to Differential Hind Leg Development between Honeybee Castes
Source: PLoS One. 2012 Jul 25;7(7):e40111. doi: 10.1371/journal.pone.0040111 (PMC3405112; doi:10.1371/journal.pone.0040111)
Supplement: Table S1 — List of the top 200 differentially expressed genes between workers and queens’ hind legs at pre-pupal stage. (XLSX) [file pone.0040111.s002.xlsx]

## Sheet: Plan1
ID_ref	Name	ID	Status	logFC	AveExpr	t	adj,P,Val	B	GB		Blast1	Blast2	Blast3	Blast4	Blast5	Blast6	Blast7	Blast8	Blast9
7606	19	AM11429	Gene	3.21502	11.6473	16.1795	0.0175965	3.32859	GB18872-PA	GB18872-PA [PREDICTED: Apis mellifera similar to Probable cytochrome P450 303a1 (CYPCCCIIIA1) (LOC727290), partial mRNA]	PREDICTED: Apis mellifera similar to Probable cytochrome P450 303a1 (CYPCCCIIIA1) (LOC727290), partial mRNA	PREDICTED: Acyrthosiphon pisum similar to cytochrome P450 (LOC100162206), mRNA	Drosophila yakuba GE21420 (Dyak\GE21420), mRNA	Zebrafish DNA sequence from clone DKEY-202I12 in linkage group 16, complete sequence	PREDICTED: Apis mellifera similar to Probable cytochrome P450 305a1 (CYPCCCVA1) (LOC551632), partial mRNA	PREDICTED: Acyrthosiphon pisum similar to cytochrome P450 CYP15A1 (LOC100169165), mRNA	PREDICTED: Acyrthosiphon pisum similar to cytochrome P450 CYP15A1 (LOC100162751), mRNA	PREDICTED: Apis mellifera similar to Probable cytochrome P450 304a1 (CYPCCCIVA1) (LOC724175), mRNA	Plasmodium berghei strain ANKA hypothetical protein (PB000826.02.0) partial mRNA
6033	17	AM11735	Gene	2.71686	12.4249	20.9736	0.0119284	4.22177	GB19181-PA	GB19181-RA [PREDICTED: Apis mellifera similar to CG6704-PA (LOC411376), mRNA]	PREDICTED: Apis mellifera similar to CG6704-PA (LOC411376), mRNA	PREDICTED: Nasonia vitripennis similar to ENSANGP00000015743 (LOC100119271), mRNA	PREDICTED: Nasonia vitripennis similar to ENSANGP00000015743 (LOC100115651), mRNA	PREDICTED: Tribolium castaneum similar to AGAP001425-PA (LOC660299), mRNA	Bombyx mori sult mRNA for sulfotransferase, complete cds	Drosophila ananassae GF11151 (Dana\GF11151), mRNA	Cyanothece sp. PCC 8801, complete genome	Homo sapiens cDNA, FLJ17887	Homo sapiens cDNA, FLJ92529, Homo sapiens sulfotransferase, estrogen-preferring (STE), mRNA
10172	15	AM06061	Gene	2.58958	11.217	13.2854	0.02318	2.54854	GB13457-PA	GB13457-RA [PREDICTED: Apis mellifera similar to CG15615-PA, transcript variant 1 (LOC409163), mRNA]	PREDICTED: Apis mellifera similar to CG15615-PA, transcript variant 1 (LOC409163), mRNA	PREDICTED: Tribolium castaneum similar to CG12164 CG12164-PA (LOC100142132), mRNA	Aedes aegypti hypothetical protein partial mRNA	PREDICTED: Nasonia vitripennis similar to conserved hypothetical protein (LOC100121963), mRNA	Culex quinquefasciatus conserved hypothetical protein, mRNA	PREDICTED: Acyrthosiphon pisum similar to conserved hypothetical protein (LOC100167781), mRNA	Aedes aegypti hypothetical protein partial mRNA	Papilio xuthus mRNA for similar to CG15615-PA, complete cds, clone: Fsg24	Gryllus bimaculatus mRNA, GBcontig31171
1352	15	AM07803	Gene	2.5529	11.59	14.0918	0.0220785	2.78979	GB15214-PA	GB15214-RA [PREDICTED: Apis mellifera similar to CG13643-PA (LOC411273), mRNA]	PREDICTED: Apis mellifera similar to CG13643-PA (LOC411273), mRNA	PREDICTED: Nasonia vitripennis similar to conserved hypothetical protein (LOC100116035), mRNA	PREDICTED: Acyrthosiphon pisum similar to AGAP002052-PA (LOC100169018), mRNA	PREDICTED: Tribolium castaneum similar to CG13643 CG13643-PA (LOC655154), mRNA	Anopheles gambiae str. PEST AGAP002052-PA (AgaP_AGAP002052) mRNA, partial cds	Drosophila mojavensis GI23152 (Dmoj\GI23152), mRNA	Drosophila virilis GJ10454 (Dvir\GJ10454), mRNA	Medicago truncatula clone mth2-25m19, complete sequence	Shewanella sp. MR-4, complete genome
8496	23	AM01384	Gene	2.48603	12.5468	21.7956	0.0119284	4.33947	BB170016B20F06.5 Bee Brain Normalized/Subtracted Library, BB17 Apis mellifera cDNA clone BB170016B20F06 5', mRNA sequence		BB170016B20F06.5 Bee Brain Normalized/Subtracted Library, BB17 Apis mellifera cDNA clone BB170016B20F06 5', mRNA sequence
9137	9	AM05022	Gene	2.24922	13.5149	14.3987	0.0217849	2.87639	GB12404-PA	GB12404-RA [PREDICTED: Apis mellifera similar to CG8192-PA (LOC724464), mRNA]	PREDICTED: Apis mellifera similar to CG8192-PA (LOC724464), mRNA	PREDICTED: Nasonia vitripennis similar to ENSANGP00000010837 (LOC100122736), mRNA	Aedes aegypti hypothetical protein partial mRNA	PREDICTED: Tribolium castaneum similar to CG8192 CG8192-PA (LOC664005), mRNA	PREDICTED: Acyrthosiphon pisum similar to conserved hypothetical protein (LOC100168676), mRNA	Drosophila grimshawi GH21916 (Dgri\GH21916), mRNA	Drosophila willistoni GK23202 (Dwil\GK23202), mRNA	Anopheles gambiae str. PEST AGAP007613-PA (AgaP_AGAP007613) mRNA, complete cds	Drosophila pseudoobscura pseudoobscura GA20884 (Dpse\GA20884), mRNA
8794	19	AM00345	Gene	2.23126	12.3439	10.7224	0.0340835	1.62398	GB15203-RA
12327	5	AM00096	Gene	2.1208	11.6133	18.4773	0.0132117	3.80646	GB30045	GB30045-RA [PREDICTED: Apis mellifera similar to CG16733-PA (LOC412996), mRNA]
13897	1	AM07060	Gene	2.05299	13.5154	11.5186	0.0290391	1.94023	GB14462-PA	GB14462-RA [PREDICTED: Apis mellifera similar to CG9664-PA, isoform A (LOC411997), mRNA]	PREDICTED: Apis mellifera similar to CG9664-PA, isoform A (LOC411997), mRNA	PREDICTED: Nasonia vitripennis similar to abc transporter (LOC100118508), mRNA	PREDICTED: Hydra magnipapillata similar to ATP-binding cassette sub-family G member 4 (LOC100201128), mRNA	Paramecium tetraurelia hypothetical protein (GSPATT00000757001) partial mRNA	Dictyostelium discoideum AX4 ABC transporter G family protein (abcG4) partial mRNA	Dictyostelium discoideum AX4 ABC transporter G family protein (abcG7) partial mRNA	Dictyostelium discoideum ABC transporter AbcG7 (abcG7) gene, complete cds	Dictyostelium discoideum ABC transporter AbcG4 (abcG4) gene, complete cds	Dictyostelium discoideum AX4 ABC transporter G family protein (abcG11) partial mRNA
5344	7	AM02994	Gene	2.02024	11.1753	8.9139	0.0418412	0.78362	GB10365-PA	GB10365-RA [PREDICTED: Apis mellifera similar to Calpain C (Calcium-activated neutral proteinase homolog C) (CANP C) (LOC724568), mRNA]	PREDICTED: Apis mellifera similar to Calpain C (Calcium-activated neutral proteinase homolog C) (CANP C) (LOC724568), mRNA	PREDICTED: Nasonia vitripennis similar to ENSANGP00000027235 (LOC100122333), mRNA	PREDICTED: Tribolium castaneum similar to calpain-c (LOC662931), mRNA	PREDICTED: Acyrthosiphon pisum misc_RNA (LOC100167307), miscRNA	Anopheles gambiae str. PEST AGAP010395-PA (AgaP_AGAP010395) mRNA, complete cds	Aedes aegypti calpain-c partial mRNA	Drosophila ananassae GF19093 (Dana\GF19093), mRNA	Drosophila melanogaster chromosome X, complete sequence	Drosophila melanogaster clone BACR06P10, complete sequence
9932	15	AM12844R	Gene	1.97489	13.4622	12.9257	0.0234277	2.43408	jdeC26	bEST153.5' Honeybee brain cDNA library Apis mellifera cDNA 5', mRNA sequence	Vitis vinifera contig VV78X202140.8, whole genome shotgun sequence	Finegoldia magna ATCC 29328 plasmid pFMC DNA, complete sequence	Mus musculus chromosome 7, clone RP23-74O12, complete sequence	Vitis vinifera contig VV78X158934.2, whole genome shotgun sequence	Vitis vinifera contig VV78X059909.6, whole genome shotgun sequence	Tetrahymena thermophila dynein light chain p28B gene, complete cds	AC011808 Arabidopsis thaliana chromosome I BAC F19K19 genomic sequence, complete sequence	Plasmodium yoelii yoelii str. 17XNL hypothetical protein (PY02442) partial mRNA	ABI534341 Agaricus bisporus partial mRNA for putative patatin-related protein (pat gene)
11750	3	AM11595	Gene	1.9643	12.2193	10.5093	0.0355467	1.53422	GB19040-PA	GB19040-RA	PREDICTED: Apis mellifera similar to CG7638-PA (LOC410618), mRNA	Dictyostelium discoideum AX4 hypothetical protein (DDBDRAFT_0218306) partial mRNA	Vitis vinifera, whole genome shotgun sequence, contig VV78X278518.5, clone ENTAV 115	Vitis vinifera, whole genome shotgun sequence, contig VV78X151885.15, clone ENTAV 115	PREDICTED: Acyrthosiphon pisum similar to AGAP009936-PA (LOC100168871), mRNA	Drosophila virilis GJ10472 (Dvir\GJ10472), mRNA	Lodderomyces elongisporus NRRL YB-4239 conserved hypothetical protein (LELG_00169) partial mRNA	PREDICTED: Apis mellifera similar to CG31716-PG, isoform G (LOC726154), partial mRNA	PREDICTED: Apis mellifera similar to CG31716-PG, isoform G (LOC409200), partial mRNA
5172	23	AM12741	Gene	1.9323	11.2548	9.81454	0.0372486	1.2253	GB20157-PA	GB20157-RB [PREDICTED: Apis mellifera similar to Glucose dehydrogenase (LOC411405), mRNA]	PREDICTED: Apis mellifera similar to Glucose dehydrogenase (LOC411405), mRNA	PREDICTED: Nasonia vitripennis similar to ENSANGP00000012169 (LOC100122870), mRNA	PREDICTED: Tribolium castaneum similar to AGAP002557-PA (LOC655686), mRNA	Drosophila willistoni GK11086 (Dwil\GK11086), mRNA	Aedes aegypti glucose dehydrogenase partial mRNA	PREDICTED: Acyrthosiphon pisum similar to AGAP002557-PA (LOC100163673), mRNA	PREDICTED: Nasonia vitripennis similar to ENSANGP00000012169 (LOC100120791), mRNA	PREDICTED: Tribolium castaneum similar to glucose dehydrogenase (LOC656559), mRNA	Aedes aegypti glucose dehydrogenase partial mRNA
10529	9	AM00851	Gene	1.88724	11.0932	17.1825	0.0144272	3.55019	BH1B0070K17M3	DB774704 RIKEN full-length enriched honey bee cDNA library, head Apis mellifera cDNA clone BH10070K17 3', mRNA sequence	Mouse DNA sequence from clone RP23-198B6 on chromosome 2 Contains the 5' end of the Prrg4 gene for proline rich Gla (G-carboxyglutamic acid) 4 (transmembrane), a novel gene, a SUB1 homolog (S. cerevisia) (Sub1) pseudogene, the Ga17 gene for dendritic cell protein GA17, an NADH dehydrogenase (ubiquinone) 1, alpha/beta subcomplex, 1 (Ndufab1) pseudogene and two CpG islands, complete sequence	HUTCRAD Human T-cell receptor alpha delta locus, complete sequence	Plasmodium falciparum 3D7 chromosome 14, complete sequence	Human DNA sequence from clone RP11-543N17 on chromosome 10 Contains the 3' end of a novel gene (FLJ20445) and a MAP/microtubule affinity-regulating kinase 2 (MARK2) pseudogene, complete sequence	HUMTCRADCV Human Tcr-C-delta gene, exons 1-4; Tcr-V-delta gene, exons 1-2; T-cell receptor alpha (Tcr-alpha) gene, J1-J61 segments; and Tcr-C-alpha gene, exons 1-4	CNS01RH3 Human chromosome 14 DNA sequence BAC C-2555K7 of library CalTech-D from chromosome 14 of Homo sapiens (Human), complete sequence	HSTCRAJ1 Human genes for T-cell receptor alpha chain J region 4kb upstream of C(a) gene	Entamoeba dispar SAW760 hypothetical protein EDI_023820 mRNA, complete cds	Pongo abelii BAC clone CH276-439A18 from chromosome 1, complete sequence
7738	19	AM12841	Gene	1.87273	13.4324	12.1611	0.0264813	2.17532		DB779807 RIKEN full-length enriched honey bee cDNA library, head Apis mellifera cDNA clone BH10088P16 3', mRNA sequence
4876	7	AM09885	Gene	1.85824	12.6616	9.92102	0.0372486	1.27434	GB17310-PA	GB17310-RA	Aedes aegypti hypothetical protein partial mRNA	Aedes aegypti hypothetical protein AaeL_AAEL014547 partial mRNA	Branchiostoma floridae hypothetical protein (BRAFLDRAFT_145736) mRNA, partial cds	Culex quinquefasciatus sushi, mRNA	Nematostella vectensis predicted protein (NEMVEDRAFT_v1g52068) partial mRNA	Trichoplax adhaerens hypothetical protein, mRNA	Homo sapiens chromosome 8, clone RP11-353O11, complete sequence	Zebrafish DNA sequence from clone BUSM1-181A10 in linkage group 14 Contains the gene for a novel protein (zgc:56701), the cx39.9 gene for onnexin 39.9, the gene for a novel protein containing ring finger domain, the gene for a novel protein (zgc:73333), the gene for a novel protein similar to vertebrate HIV-1 Tat interacting protein 60kDa (HTATIP), the mtmr2 gene for myotubularin related protein …	Zebrafish DNA sequence from clone CH211-66I11 in linkage group 5 Contains the 5' end of the gene for a novel protein similar to vertebrate death-associated protein kinase 1 (DAPK1) and a CpG island, complete sequence
12482	3	AM12864R	Gene	1.85811	14.0019	14.4461	0.0217849	2.8895	jdeC48	bEST30.5' Honeybee brain cDNA library Apis mellifera cDNA 5' similar to alpha-crystallin, heat shock 20kDa protein, mRNA sequence	AMFGENOM Apis mellifera ligustica complete mitochondrial genome	MIAMRRN Honeybee mitochondrial large ribosomal RNA	AF250955 Apis mellifera 16S ribosomal RNA gene, partial sequence; mitochondrial gene for mitochondrial product	AF214666 Apis mellifera 16S ribosomal RNA gene, partial sequence; mitochondrial gene for mitochondrial product	AMFMTRG16S Apis mellifera mitochondrial ribosomal RNA large subunit (16S rRNA) gene fragment	Bombus hypocrita sapporoensis mitochondrion, partial genome	Bombus ignitus mitochondrion, complete genome	Bombus bellicosus 16S ribosomal RNA gene, partial sequence; mitochondrial gene for mitochondrial product	Apis cerana isolate Yunnan 16S ribosomal RNA gene, partial sequence; mitochondrial
361	1	AM00748	Gene	1.85539	13.0729	17.1792	0.0144272	3.54949	BH1B0056E07M3	DB770661 RIKEN full-length enriched honey bee cDNA library, head Apis mellifera cDNA clone BH10056E07 3', mRNA sequence	Vitis vinifera contig VV78X127693.5, whole genome shotgun sequence	Vitis vinifera contig VV78X077500.11, whole genome shotgun sequence	Vitis vinifera contig VV78X178844.5, whole genome shotgun sequence	Danio rerio angiopoietin-like 2 (angptl2), mRNA	Zebrafish DNA sequence from clone CH211-281H24 in linkage group 8 Contains part of the gene for a novel protein similar to vertebrate Ral GEF with PH domain and SH3 binding motif 1 (RALGPS1, zgc:165535), the angptl2 gene for angiopoietin-like 2 and two CpG islands, complete sequence	Homo sapiens BAC clone RP11-603P13 from 4, complete sequence	Mouse DNA sequence from clone RP23-110H24 on chromosome 4 Contains the 3' end of the Eps15 gene for epidermal growth factor receptor pathway substrate 15, a basic leucine zipper and W2 domains 1 (Bzw1) pseudogene, two novel genes, the 3' end of the Rnf11 gene for ring finger protein 11 and two CpG islands, complete sequence	Schistosoma mansoni genome sequence supercontig Smp_scaff001985	Populus trichocarpa clone POP003-N02, complete sequence
10068	23	AM06569	Gene	1.7864	9.92526	8.34706	0.0446707	0.478651	GB13971-PA	GB13971-RA [PREDICTED: Apis mellifera similar to F16H11.1 (LOC551665), partial mRNA]	PREDICTED: Apis mellifera similar to F16H11.1 (LOC551665), partial mRNA	PREDICTED: Nasonia vitripennis hypothetical protein LOC100121473 (LOC100121473), mRNA	PREDICTED: Ciona intestinalis similar to Uncharacterized MFS-type transporter C19orf28 homolog (LOC100178211), mRNA	PREDICTED: Hydra magnipapillata similar to predicted protein (LOC100203692), mRNA	PREDICTED: Hydra magnipapillata similar to predicted protein (LOC100197126), mRNA	Trichoplax adhaerens hypothetical protein, mRNA	Nematostella vectensis predicted protein (NEMVEDRAFT_v1g246446) partial mRNA	Brugia malayi C19orf28 protein partial mRNA	Caenorhabditis elegans hypothetical protein (F16H11.1) mRNA, complete cds
10098	11	AM11569	Gene	1.78212	13.2428	16.1482	0.0175965	3.32131	GB19013-PA	GB19013-RA [PREDICTED: Apis mellifera similar to CG4115-PA (LOC551905), partial mRNA]	PREDICTED: Apis mellifera similar to CG4115-PA (LOC551905), partial mRNA	PREDICTED: Nasonia vitripennis similar to C-type lectin (LOC100119498), mRNA	Glossina morsitans morsitans C-type lectin mRNA, complete cds	PREDICTED: Tribolium castaneum similar to C-type lectin (LOC660099), mRNA	Drosophila willistoni GK11972 (Dwil\GK11972), mRNA	PREDICTED: Apis mellifera similar to CG6055-PA (LOC411770), mRNA	Bombyx mori C-type lectin mRNA, complete cds	Aedes aegypti hypothetical protein partial mRNA	Aedes aegypti hypothetical protein partial mRNA
9175	13	AM11119	Gene	1.78104	13.7522	13.1405	0.0233425	2.50297	GB18559-PA	GB18559-RA [PREDICTED: Apis mellifera similar to flavin adenine dinucleotide synthetase isoform 1 (LOC551624), mRNA]	PREDICTED: Apis mellifera similar to flavin adenine dinucleotide synthetase isoform 1 (LOC551624), mRNA	PREDICTED: Nasonia vitripennis similar to ENSANGP00000012345 (LOC100124207), mRNA	PREDICTED: Tribolium castaneum similar to conserved hypothetical protein (LOC663375), mRNA	PREDICTED: Acyrthosiphon pisum similar to Thymus high mobility group box protein TOX (LOC100164788), mRNA	PREDICTED: Ornithorhynchus anatinus similar to MGC84449 protein (LOC100077680), mRNA	Rattus norvegicus TOX high mobility group box family member 3 mRNA, complete cds	Rattus norvegicus TOX high mobility group box family member 3 (Tox3), mRNA	Xenopus laevis MGC84449 protein, mRNA (cDNA clone MGC:84449 IMAGE:7019887), complete cds	Homo sapiens cDNA FLJ54205 complete cds, highly similar to Thymus high mobility group box protein TOX
2583	5	AM05753	Gene	1.70512	13.8449	13.4058	0.0227476	2.58591	GB13144-PA	GB13144-RA [PREDICTED: Apis mellifera similar to ric8a CG15797-PA (LOC411841), mRNA]	PREDICTED: Apis mellifera similar to ric8a CG15797-PA (LOC411841), mRNA	PREDICTED: Nasonia vitripennis similar to synembryn (LOC100124239), mRNA	PREDICTED: Acyrthosiphon pisum similar to synembryn (LOC100166074), mRNA	PREDICTED: Ciona intestinalis similar to resistance to inhibitors of cholinesterase 8 homolog A (LOC100180936), mRNA	Ciona intestinalis cDNA, clone:cieg007p14, full insert sequence	Brugia malayi synembryn partial mRNA	Drosophila yakuba GE17786 (Dyak\GE17786), mRNA	Drosophila virilis GJ18843 (Dvir\GJ18843), mRNA	Drosophila grimshawi GH12796 (Dgri\GH12796), mRNA
803	21	AM05630	Gene	1.59152	12.4101	13.6216	0.0221468	2.65164	GB13019-PA	GB13019-RA [PREDICTED: Apis mellifera similar to CG1632-PA (LOC551502), mRNA]	PREDICTED: Apis mellifera similar to CG1632-PA (LOC551502), mRNA	PREDICTED: Nasonia vitripennis similar to conserved hypothetical protein (LOC100121311), mRNA	PREDICTED: Tribolium castaneum similar to conserved hypothetical protein (LOC660740), mRNA	PREDICTED: Acyrthosiphon pisum similar to CG1632 CG1632-PA (LOC100168239), mRNA	Aedes aegypti hypothetical protein partial mRNA	PREDICTED: Acyrthosiphon pisum similar to very low-density lipoprotein receptor (LOC100162957), mRNA	Anopheles gambiae str. PEST AGAP000303-PA (AgaP_AGAP000303) mRNA, partial cds	Caenorhabditis briggsae hypothetical protein CBG23422 partial mRNA	PREDICTED: Vitis vinifera hypothetical protein LOC100253049 (LOC100253049), mRNA
3399	5	AM05294	Gene	1.59085	11.7151	10.3085	0.0358233	1.44759	GB12679-PA	GB12679-RA [PREDICTED: Apis mellifera hypothetical LOC552277 (LOC552277), mRNA]	PREDICTED: Apis mellifera hypothetical LOC552277 (LOC552277), mRNA	Plasmodium yoelii yoelii str. 17XNL selenocysteine-specific elongation factor (PY00420) partial mRNA	Bradyrhizobium japonicum USDA 110 DNA, complete genome	RHBHYPAB Bradyrhizobium japonicum hydrogenase-related protein (hypA and hypB) genes, complete cds	Drosophila simulans GD21975 (Dsim\GD21975), mRNA	Burkholderia phytofirmans PsJN chromosome 2, complete sequence	Oryza sativa Japonica Group cDNA, clone: J065217G23, full insert sequence	Oryza sativa (japonica cultivar-group) Os08g0476100 (Os08g0476100) mRNA, partial cds	Oryza sativa (japonica cultivar-group) genomic DNA, chromosome 8
4700	15	AM02247	Gene	1.5646	10.8581	10.3753	0.0358233	1.47663	BI514272	BB160014B20D09.5 Bee Brain Normalized Library, BB16 Apis mellifera cDNA clone BB160014B20D09 5', mRNA sequence	Plasmodium knowlesi strain H hypothetical protein, conserved in Plasmodium species (PKH_040250) mRNA, complete cds	Plasmodium knowlesi strain H chromosome 4, complete genome	Dictyostelium discoideum chromosome 2 map 6045872-6061342 strain AX4, complete sequence	Cryptosporidium muris RN66 SET domain-containing protein, mRNA	Homo sapiens metallophosphoesterase 1 precursor (MPPE1) gene, complete cds, alternatively spliced	Bufo gargarizans unknown mRNA	Lottia scutum clone JGIAZYH-9G9, complete sequence	AF363482S1 Homo sapiens metallo phosphoesterase (MPPE1) gene, exons 1 through 5	Zebrafish DNA sequence from clone DKEY-104K17 in linkage group 5 Contains the 5' end of the gene for a novel protein similar to vertebrate armadillo repeat gene deletes in velocardiofacial syndrome (ARVCF) and a novel gene, complete sequence
7311	5	AM07507	Gene	1.56174	13.0481	13.8505	0.0220785	2.71974	GB14915-PA	GB14915-RA [PREDICTED: Apis mellifera similar to Probable cytochrome P450 305a1 (CYPCCCVA1) (LOC551632), partial mRNA]	PREDICTED: Apis mellifera similar to Probable cytochrome P450 305a1 (CYPCCCVA1) (LOC551632), partial mRNA	PREDICTED: Acyrthosiphon pisum similar to cytochrome P450 CYP15A1 (LOC100160402), partial mRNA	PREDICTED: Acyrthosiphon pisum similar to cytochrome P450 CYP15A1 (LOC100162751), mRNA	PREDICTED: Acyrthosiphon pisum similar to cytochrome P450 CYP15A1 (LOC100169165), mRNA	Populus trichocarpa clone POP073-M17, complete sequence	Aedes aegypti cytochrome P450 partial mRNA	PREDICTED: Apis mellifera similar to Probable cytochrome P450 303a1 (CYPCCCIIIA1) (LOC727290), partial mRNA	CEC08F11 Caenorhabditis elegans Cosmid C08F11, complete sequence	Culex quinquefasciatus cytochrome P450, mRNA
9245	9	AM07792	Gene	1.55637	13.6156	11.881	0.0277302	2.07493	GB15203-PA	GB15203-RA [PREDICTED: Apis mellifera similar to CG15006-PA (LOC727204), mRNA]	PREDICTED: Apis mellifera similar to CG15006-PA (LOC727204), mRNA	PREDICTED: Apis mellifera similar to CG15006-PA (LOC552627), mRNA	PREDICTED: Apis mellifera similar to Ccp84Ag CG2342-PA (LOC409345), mRNA	PREDICTED: Apis mellifera similar to Ccp84Ad CG2341-PA (LOC727197), mRNA	TPA_inf: Bombyx mori BmorCPR69 mRNA for putative cuticle protein, complete cds	Bombyx mori larval cuticle protein mRNA, complete cds	Drosophila willistoni GK12728 (Dwil\GK12728), mRNA	Drosophila willistoni GK10248 (Dwil\GK10248), mRNA	PREDICTED: Acyrthosiphon pisum similar to RR2 cuticle protein 2 (LOC100167758), mRNA
10132	7	AM09386	Gene	1.54724	10.1792	10.3806	0.0358233	1.47891	GB16809-PA
10749	17	AM01625	Gene	1.54121	12.6061	13.8924	0.0220785	2.73205	BI508598	BB170011A10D07.5 Bee Brain Normalized/Subtracted Library, BB17 Apis mellifera cDNA clone BB170011A10D07 5', mRNA sequence	Pongo abelii chromosome UNK clone CH276-103H12, complete sequence	Zebrafish DNA sequence from clone CH211-194J3 in linkage group 12, complete sequence	Pongo abelii BAC clone CH276-391C13 from chromosome 5, complete sequence	Mouse DNA sequence from clone RP23-170L19 on chromosome 4 Contains a myosin light polypeptide 6 alkali smooth muscle and non-muscle (Myl6) pseudogene, complete sequence	Solanum lycopersicum chromosome 6 clone LE_HBa-24A16, complete sequence	Solanum lycopersicum chromosome 6 clone C06HBa0082B05, complete sequence	Trichomonas vaginalis G3 ankyrin repeat protein, putative (TVAG_456680) partial mRNA	Pan troglodytes BAC clone CH251-731P6 from chromosome x, complete sequence	Plasmodium falciparum erythrocyte membrane protein 1 (IT4_var47) gene, partial cds
10292	15	AM07851	Gene	1.52653	11.803	12.1652	0.0264813	2.17675	GB15262-PA		PREDICTED: Apis mellifera similar to CG7384-PA (LOC410247), mRNA	Drosophila sechellia GM17938 (Dsec\GM17938), mRNA	Aedes aegypti hypothetical protein partial mRNA	Anopheles gambiae str. PEST AGAP009795-PA (AgaP_AGAP009795) mRNA, partial cds	Drosophila melanogaster CG34109 (CG34109), mRNA	Drosophila melanogaster IP07646 full insert cDNA	Drosophila erecta GG10085 (Dere\GG10085), mRNA	Drosophila willistoni GK18406 (Dwil\GK18406), mRNA	Drosophila ananassae GF15744 (Dana\GF15744), mRNA
13762	19	AM04141	Gene	1.5263	12.7472	12.9258	0.0234277	2.43411	GB11521-PA		PREDICTED: Apis mellifera similar to RAB34, member of RAS oncogene family (LOC551786), partial mRNA	PREDICTED: Tribolium castaneum similar to RAB36, member RAS oncogene family (LOC100141916), mRNA	Trichoplax adhaerens hypothetical protein, mRNA	Xenopus tropicalis RAB34, member RAS oncogene family, mRNA (cDNA clone MGC:89521 IMAGE:6992909), complete cds	Nematostella vectensis predicted protein (NEMVEDRAFT_v1g96019) partial mRNA	Ciona intestinalis cDNA, clone:cieg058n20, full insert sequence	Nematostella vectensis predicted protein (NEMVEDRAFT_v1g96039) partial mRNA	Xenopus tropicalis finished cDNA, clone TGas029m23	Xenopus tropicalis finished cDNA, clone TGas043g15
7296	23	AM01697	Gene	1.51481	12.0133	9.46746	0.038287	1.06092	BI509346	BB170002B10B05.5 Bee Brain Normalized/Subtracted Library, BB17 Apis mellifera cDNA clone BB170002B10B05 5', mRNA sequence	Danio rerio zgc:92006, mRNA (cDNA clone MGC:174735 IMAGE:7162009), complete cds	Bos taurus BAC CH240-10G15 (Children's Hospital Oakland Research Institute Bovine BAC Library (male)) complete sequence	Danio rerio cDNA clone IMAGE:7014164	Bos taurus hypothetical LOC532021, mRNA (cDNA clone MGC:151858 IMAGE:8231329), complete cds	Mus musculus BAC clone RP23-171K3 from chromosome 17, complete sequence	Mus musculus BAC clone RP24-537K7 from chromosome 17, complete sequence	Mus musculus acyl-Coenzyme A binding domain containing 6, mRNA (cDNA clone IMAGE:3465595), **** WARNING: chimeric clone ****	Zebrafish DNA sequence from clone CH211-110D14 in linkage group 21, complete sequence	Mus musculus tankyrase, TRF1-interacting ankyrin-related ADP-ribose polymerase, mRNA (cDNA clone IMAGE:6813322), complete cds
10957	1	AM09559	Gene	1.49257	9.76011	8.55809	0.0423952	0.594805	GB16982-PA		PREDICTED: Apis mellifera similar to CG13893-PA (LOC725676), partial mRNA	PREDICTED: Apis mellifera similar to CG13893-PA (LOC552489), mRNA	PREDICTED: Apis mellifera hypothetical protein LOC725277 (LOC725277), mRNA	PREDICTED: Nasonia vitripennis similar to CRAL/TRIO domain-containing protein (LOC100123245), mRNA	PREDICTED: Tribolium castaneum similar to AGAP005701-PA (LOC655568), partial mRNA	PREDICTED: Acyrthosiphon pisum similar to CRAL/TRIO domain-containing protein (LOC100158799), mRNA	Anopheles gambiae str. PEST AGAP005701-PA (AgaP_AGAP005701) mRNA, complete cds	Drosophila willistoni GK17210 (Dwil\GK17210), mRNA	Human DNA sequence from clone RP11-400F15 on chromosome 10, complete sequence
13053	17	AM00341	Gene	1.45705	13.5713	14.1944	0.0220785	2.81907	GB11715-PA		PREDICTED: Apis mellifera similar to CG18066-PA (LOC726451), mRNA	PREDICTED: Nasonia vitripennis similar to ENSANGP00000010792 (LOC100122779), mRNA	Vitis vinifera contig VV78X013920.2, whole genome shotgun sequence	Human DNA sequence from clone RP11-282A11 on chromosome 13 Contains a novel gene similar to peptidylprolyl isomerase A (cyclophilin A) (PPIA) (CYPA CYPH) and a CpG island, complete sequence	Zebrafish DNA sequence from clone CH211-80M8 in linkage group 10, complete sequence	Armigeres subalbatus ASAP ID: 42073 conserved unknown mRNA sequence	Zebrafish DNA sequence from clone DKEY-175N6 in linkage group 10, complete sequence	Streptococcus pneumoniae ATCC 700669 complete genome	Plasmodium knowlesi strain H chromosome 5, complete genome
2289	17	AM00376	Gene	1.45052	12.3246	10.0298	0.0372486	1.32381	BH1B0004A04M3	DB755965 RIKEN full-length enriched honey bee cDNA library, head Apis mellifera cDNA clone BH10004A04 3', mRNA sequence
11586	11	AM01528	Gene	1.35513	13.9049	8.83677	0.0418412	0.743417	BI507642	BB170023B20C02.5 Bee Brain Normalized/Subtracted Library, BB17 Apis mellifera cDNA clone BB170023B20C02 5', mRNA sequence	Genomic sequence for Mus musculus, clone RP23-119A19, complete sequence	Mouse DNA sequence from clone RP23-344B24 on chromosome 2 Contains the 5' end of the Col5a1 gene for procollagen type V alpha 1, two novel genes and a CpG island, complete sequence	Homo sapiens chromosome 5 clone RP11-298P6, complete sequence	Zebrafish DNA sequence from clone CH211-209E14 in linkage group 20 Contains the gene for a novel protein similar to vertebrate arrestin domain containing 3 (ARRDC3), the gene for a novel protein similar to arrestin domain containing 2 (arrdc2), a novel gene and two CpG islands, complete sequence	Mus musculus BAC clone RP23-366K13 from chromosome 16, complete sequence	Homo sapiens calcium/calmodulin-dependent protein kinase type 1D (CAMK1D) gene, complete cds, alternatively spliced	Mus musculus 6 BAC RP24-414G20 (Roswell Park Cancer Institute (C57BL/6J Male) Mouse BAC Library) complete sequence	Mus musculus 6 BAC RP23-192D5 (Roswell Park Cancer Institute (C57BL/6J Female) Mouse BAC Library) complete sequence	Gossypium hirsutum clone JESPR74 microsatellite sequence
9443	21	AM04590	Gene	1.34329	11.3299	9.90245	0.0372486	1.26584	GB11973-PA		Apis mellifera cytochrome P450 monooxygenase (CYP4G11) mRNA, complete cds	PREDICTED: Nasonia vitripennis similar to cytochrome P450 monooxygenase (LOC100120501), mRNA	Antheraea yamamai mRNA for cytochrome P450 CYP4G25, complete cds	Leptinotarsa decemlineata cytochrome P450 (CYP4G29) mRNA, complete cds	Culex quinquefasciatus cytochrome P450 4g15, mRNA	Aedes aegypti cytochrome P450 partial mRNA	Bombyx mori cytochrome P450 CYP4G25 mRNA, complete cds	Mamestra brassicae antennal cytochrome P450 CYP4 mRNA, complete cds	Anopheles gambiae str. PEST AGAP001076-PA (AgaP_AGAP001076) mRNA, complete cds
2380	7	AM01373	Gene	1.32059	12.2682	9.76718	0.0372486	1.20328	BI506008	BB170017A20E08.5 Bee Brain Normalized/Subtracted Library, BB17 Apis mellifera cDNA clone BB170017A20E08 5', mRNA sequence	Plasmodium knowlesi strain H chromosome 11, complete genome	Pongo abelii BAC clone CH276-50K11 from chromosome unknown, complete sequence	Zebrafish DNA sequence from clone DKEY-12N3 in linkage group 11, complete sequence	Vitis vinifera contig VV78X046854.6, whole genome shotgun sequence	Oryza sativa (japonica cultivar-group) genomic DNA, chromosome 4	OSJN00011 Oryza sativa genomic DNA, chromosome 4, BAC clone: OSJNBb0022F23, complete sequence	Mus musculus BAC clone RP24-259I15 from 9, complete sequence	OSJN00012 Oryza sativa genomic DNA, chromosome 4, BAC clone: OSJNBa0089K21, complete sequence	Mouse DNA sequence from clone RP23-333M1 on chromosome 11 Contains the Pparbp gene for peroxisome proliferator activated receptor binding protein, the 5' end of the Fbxl20 gene for F-box and leucine-rich repeat protein 20, the Crk7 gene for CDC2-related kinase 7, a ribosomal protein S6 (Rps6) pseudogene and two CpG islands, complete sequence
1998	11	AM00426	Gene	1.31511	10.2357	10.7978	0.0334402	1.65521	BH1B0010P03M3	DB757816 RIKEN full-length enriched honey bee cDNA library, head Apis mellifera cDNA clone BH10010P03 3', mRNA sequence
5221	1	AM00324	Gene	1.31494	9.92328	9.69084	0.0372486	1.16752	GB12524-RA	AmelCPR10-PA	PREDICTED: Nasonia vitripennis similar to ENSANGP00000027390 (LOC100114705), mRNA	PREDICTED: Apis mellifera similar to CG7076-PA (LOC725557), mRNA	Gryllus bimaculatus mRNA, GBcontig17698	Gryllus bimaculatus mRNA, GBcontig31336	Drosophila mojavensis GI13522 (Dmoj\GI13522), mRNA	Drosophila mojavensis GI23843 (Dmoj\GI23843), mRNA	Drosophila mojavensis GI23755 (Dmoj\GI23755), mRNA	PREDICTED: Tribolium castaneum similar to Lm-ACP19=wing cuticle protein (LOC655680), mRNA	Anopheles gambiae str. PEST cuticular protein 54, RR-2 family (AGAP006841-PA) (CPR54) mRNA, complete cds
13570	19	AM01717	Gene	1.30445	9.50303	8.35576	0.0446707	0.483503	BI509568	BB170017B10G05.5 Bee Brain Normalized/Subtracted Library, BB17 Apis mellifera cDNA clone BB170017B10G05 5', mRNA sequence	Mouse DNA sequence from clone RP23-152D24 on chromosome X Contains a CpG island, complete sequence	Vitis vinifera contig VV78X096721.4, whole genome shotgun sequence	Phakopsora pachyrhizi clone JGIAFNA-273C2, complete sequence	Medicago truncatula chromosome 7 clone mte1-6p16, complete sequence	Mouse DNA sequence from clone RP23-99F22 on chromosome 17, complete sequence	Mus musculus BAC clone RP23-227D10 from 17, complete sequence	Gorilla DNA sequence from clone CH255-529K7, complete sequence	Gorilla DNA sequence from clone CH255-206J13, complete sequence	Oryza sativa genomic DNA, chromosome 4, BAC clone: OSJNBb0004A17, complete sequence
720	23	AM03201	Gene	1.26267	12.2226	9.03248	0.0409978	0.844658	GB10574-PA		PREDICTED: Apis mellifera similar to CG3799-PA, isoform A, transcript variant 1 (LOC413583), mRNA	PREDICTED: Apis mellifera similar to logjam CG10733-PA, isoform A (LOC409976), mRNA	PREDICTED: Acyrthosiphon pisum similar to Ephexin CG3799-PA (LOC100168852), mRNA	PREDICTED: Nasonia vitripennis similar to guanine nucleotide exchange factor (LOC100121650), mRNA	PREDICTED: Tribolium castaneum similar to guanine nucleotide exchange factor (LOC663644), mRNA	Paramecium tetraurelia hypothetical protein (GSPATT00033359001) partial mRNA	Homo sapiens chromosome 10 clone RP11-165K20, complete sequence	PREDICTED: Pan troglodytes rTS beta protein, transcript variant 2 (ENOSF1), mRNA	PREDICTED: Pan troglodytes rTS beta protein, transcript variant 1 (ENOSF1), mRNA
9230	3	AM11549	Gene	1.26118	12.3561	8.43002	0.0440611	0.524697	GB18993-PA		PREDICTED: Apis mellifera similar to smell impaired 21F CG4710-PB, isoform B (LOC408733), partial mRNA	PREDICTED: Nasonia vitripennis hypothetical protein LOC100119043 (LOC100119043), mRNA	Triatoma infestans clone TI-277 hypothetical protein mRNA, complete cds	Drosophila willistoni GK24368 (Dwil\GK24368), mRNA	Drosophila mojavensis GI21963 (Dmoj\GI21963), mRNA	Gryllus bimaculatus mRNA, GBcontig03893	Drosophila virilis GJ17830 (Dvir\GJ17830), mRNA	Synthetic construct Drosophila melanogaster clone BS04656 encodes Pino-RA	Synthetic construct Drosophila melanogaster clone BO04856 encodes Pino-RA
13091	21	AM07186	Gene	1.24642	14.0711	10.6318	0.0348291	1.5861	GB14589-PA		PREDICTED: Apis mellifera similar to stromal cell derived factor receptor 2 homolog (LOC726072), mRNA	PREDICTED: Apis mellifera hypothetical protein LOC727345 (LOC727345), partial mRNA	Drosophila willistoni GK22669 (Dwil\GK22669), mRNA	Anopheles gambiae str. PEST AGAP004599-PA (AgaP_AGAP004599) mRNA, complete cds	PREDICTED: Tribolium castaneum similar to serine protease (LOC664160), mRNA	Tribolium castaneum BAC T.cast_C19N19 (Clemson University Genomics Institute Tribolium castaneum BAC Library (Red Flour Beetle)) complete sequence	Clostridium kluyveri NBRC 12016 DNA, complete genome	Homo sapiens FOSMID clone ABC7-43059000B17 from chromosome unknown, complete sequence	Drosophila persimilis GL13879 (Dper\GL13879), mRNA
9150	11	AM04047	Gene	1.24593	11.9458	11.6589	0.0286663	1.99302	GB11426-PA		PREDICTED: Apis mellifera similar to Ack CG14992-PA (LOC413052), mRNA	PREDICTED: Nasonia vitripennis similar to protein kinase protein (LOC100121126), mRNA	PREDICTED: Tribolium castaneum similar to protein kinase protein (LOC656701), mRNA	Aedes aegypti protein kinase protein partial mRNA	Aedes aegypti protein kinase protein partial mRNA	PREDICTED: Tribolium castaneum similar to protein kinase protein (LOC658549), mRNA	Anopheles gambiae str. PEST AGAP011776-PA (AgaP_AGAP011776) mRNA, complete cds	Culex quinquefasciatus kinase protein, mRNA	Drosophila willistoni GK13391 (Dwil\GK13391), mRNA
13924	7	AM05006	Gene	1.24313	13.8171	10.4536	0.0358233	1.51039	GB12388-PA		PREDICTED: Apis mellifera similar to CG15525-PA, transcript variant 1 (LOC551200), mRNA	Danio rerio coiled-coil domain containing 12, mRNA (cDNA clone MGC:101038 IMAGE:7151730), complete cds	Nematostella vectensis predicted protein (NEMVEDRAFT_v1g238072) partial mRNA	PREDICTED: Nasonia vitripennis similar to conserved hypothetical protein (LOC100122434), mRNA	PREDICTED: Strongylocentrotus purpuratus similar to MGC140772 protein (LOC585976), mRNA	PREDICTED: Strongylocentrotus purpuratus similar to MGC140772 protein (LOC585976), mRNA	Anopheles gambiae str. PEST AGAP004668-PA (AgaP_AGAP004668) mRNA, partial cds	PREDICTED: Monodelphis domestica similar to coiled-coil domain containing 12, (LOC100025017), mRNA	Salmo salar clone ssal-eve-570-066 Coiled-coil domain-containing protein 12 putative mRNA, complete cds
10548	23	AM06293	Gene	1.24108	12.0263	9.66729	0.0372486	1.15642	GB13695-PA		PREDICTED: Apis mellifera similar to CG1441-PB, isoform B (LOC552110), mRNA	PREDICTED: Nasonia vitripennis similar to ENSANGP00000021191 (LOC100117837), mRNA	PREDICTED: Apis mellifera similar to CG1441-PB, isoform B (LOC726267), partial mRNA	PREDICTED: Acyrthosiphon pisum similar to AGAP005515-PA (LOC100169017), mRNA	Aedes aegypti hypothetical protein partial mRNA	Drosophila willistoni GK15833 (Dwil\GK15833), mRNA	PREDICTED: Tribolium castaneum similar to AGAP005515-PA (LOC656856), mRNA	Rattus norvegicus fatty acyl CoA reductase 1, mRNA (cDNA clone MGC:94292 IMAGE:7132096), complete cds	PREDICTED: Pan troglodytes male sterility domain containing 2, transcript variant 4 (MLSTD2), mRNA
5461	1	AM12556	Gene	1.23117	11.2295	8.89578	0.0418412	0.774209	GB20009-PA		Drosophila willistoni GK13741 (Dwil\GK13741), mRNA	Aedes aegypti hypothetical protein partial mRNA	Aedes aegypti hypothetical protein partial mRNA	Drosophila grimshawi GH23656 (Dgri\GH23656), mRNA	Drosophila virilis rough (Dvir\ro), mRNA	Drosophila mojavensis GI24523 (Dmoj\GI24523), mRNA	PREDICTED: Tribolium castaneum similar to protease m1 zinc metalloprotease (LOC657312), mRNA	Artemia franciscana Msx mRNA for Msx protein, partial cds	DROROUGHA Drosophila virilis rough gene
5032	7	AM12668	Gene	1.20753	13.1287	8.65775	0.0420922	0.648569	GB20121-PA		PREDICTED: Apis mellifera similar to CG4829-PA, isoform A (LOC726158), mRNA	PREDICTED: Nasonia vitripennis similar to ENSANGP00000010230 (LOC100118496), mRNA	Aphidius ervi partial mRNA for putative gamma glutamyl transpeptidase (gamma-gt gene)	Culex quinquefasciatus gamma glutamyl transpeptidase, mRNA	PREDICTED: Taeniopygia guttata misc_RNA (LOC100219009), miscRNA	PREDICTED: Nasonia vitripennis similar to gamma glutamyl transpeptidases (LOC100121244), mRNA	Brugia malayi Gamma-glutamyltranspeptidase family protein partial mRNA	Anopheles gambiae str. PEST AGAP010241-PA (AgaP_AGAP010241) mRNA, partial cds	Brugia pahangi gamma-glutamyl transpeptidase precursor mRNA, complete cds
13763	21	AM08576	Gene	1.20298	11.5544	11.1864	0.0312468	1.81181	GB15994-PA		PREDICTED: Apis mellifera similar to CG2930-PA, isoform A (LOC725069), partial mRNA	Drosophila willistoni GK10227 (Dwil\GK10227), mRNA	Aedes aegypti oligopeptide transporter partial mRNA	Anopheles gambiae str. PEST AGAP010383-PA (AgaP_AGAP010383) mRNA, partial cds	Drosophila yakuba GE16317 (Dyak\GE16317), mRNA	PREDICTED: Nasonia vitripennis similar to CG2930-PD (LOC100119964), mRNA	Culex quinquefasciatus oligopeptide transporter, mRNA	Trichoplax adhaerens hypothetical protein, mRNA	PREDICTED: Acyrthosiphon pisum similar to oligopeptide transporter (LOC100164171), mRNA
9366	11	AM12795	Gene	1.18851	12.6044	9.83599	0.0372486	1.23523	GB13255-PA		PREDICTED: Apis mellifera similar to Tetraspanin 66E CG4999-PA, isoform A, transcript variant 1 (LOC409511), mRNA	Xenopus (Silurana) tropicalis clone CH216-165I8, complete sequence	Xenopus tropicalis finished cDNA, clone TTpA022g13	PREDICTED: Ciona intestinalis similar to predicted protein (LOC100179928), mRNA	Tetrahymena thermophila SB210 Helicase conserved C-terminal domain containing protein (TTHERM_02465150) partial mRNA	Tetrahymena thermophila SB210 Helicase conserved C-terminal domain containing protein (TTHERM_00377200) partial mRNA	Zebrafish DNA sequence from clone DKEY-84I7 in linkage group 5 Contains the 3' end of the gene for a novel protein similar to vertebrate EGF-like repeats and discoidin I-like domains 3 (EDIL3), the gene for a novel protein similar to vertebrate hyaluronan and proteoglycan link protein 1 (HAPLN1) and two CpG islands, complete sequence	Homo sapiens coagulation factor VIII, procoagulant component (F8) on chromosome X	Dictyoglomus turgidum DSM 6724, complete genome
8425	1	AM00923	Gene	1.18523	12.6612	11.2508	0.0308703	1.8371	BH1B0079J02M3	DB777389 RIKEN full-length enriched honey bee cDNA library, head Apis mellifera cDNA clone BH10079J02 3', mRNA sequence	Zebrafish DNA sequence from clone DKEY-237E16 in linkage group 9 Contains the 3' end of the col18a1 gene for collagen type XVIII alpha 1 and the 5' end of a novel gene, complete sequence	Pan troglodytes chromosome X clone CH251-342M14 map Xq27.3, complete sequence	Vitis vinifera contig VV78X224942.20, whole genome shotgun sequence	Pan troglodytes chromosome X clone CH251-168G12 map Xq28, complete sequence	Dictyostelium discoideum AX4 glycogen synthase kinase 3 (gskA) partial mRNA	HUMFMR1S Homo sapiens fragile X mental retardation syndrome protein (FMR1) gene, alternative splice products, complete cds; and pseudogene, complete sequence	Dictyostelium discoideum chromosome 2 map 4415041-4520361 strain AX4, complete sequence	DDIPRKI Dictyostelium discoideum glycogen synthase kinase 3 mRNA, complete cds	Homo sapiens 3 BAC RP11-731C8 (Roswell Park Cancer Institute Human BAC Library) complete sequence
8924	15	AM00924	Gene	1.17093	11.7307	10.3249	0.0358233	1.45473		DB750538 RIKEN full-length enriched honey bee cDNA library, head Apis mellifera cDNA clone BH10079J02 5', mRNA sequence
1267	13	AM06729	Gene	1.10979	9.82617	10.13	0.036476	1.36879	GB14129-PA		Apis mellifera metabotropic glutamate receptor B (Glurb), mRNA	Apis mellifera AmGluRB mRNA for metabotropic glutamate receptor, complete cds	PREDICTED: Nasonia vitripennis similar to metabotropic glutamate receptor (LOC100117179), mRNA	Drosophila yakuba GE22975 (Dyak\GE22975), mRNA	Drosophila erecta GG10638 (Dere\GG10638), mRNA	Drosophila melanogaster mXr (mXr), transcript variant E, mRNA	Drosophila melanogaster mXr (mXr), transcript variant F, mRNA	Drosophila melanogaster mXr (mXr), transcript variant D, mRNA	DME581534 Drosophila melanogaster mRNA for metabotropic X receptor (mXr gene)
173	9	AM12624	Gene	1.08196	13.5811	9.86371	0.0372486	1.24803	GB20076-PA		PREDICTED: Apis mellifera similar to coronin, actin binding protein, 2B (LOC409316), mRNA	PREDICTED: Nasonia vitripennis similar to ENSANGP00000029333 (LOC100122439), mRNA	PREDICTED: Tribolium castaneum similar to AGAP007525-PA (LOC658242), mRNA	PREDICTED: Acyrthosiphon pisum similar to coronin (LOC100160980), mRNA	Aedes aegypti coronin partial mRNA	Armigeres subalbatus ASAP ID ACN-0185053 actin binding mRNA sequence	Xenopus tropicalis coronin, actin binding protein, 2B, mRNA (cDNA clone MGC:172476 IMAGE:7672709), complete cds	Xenopus tropicalis finished cDNA, clone TEgg100f23	Armigeres subalbatus ASAP ID ACN-0180227 coronin mRNA sequence
10863	5	AM12140	Gene	1.07485	12.3169	9.63698	0.0374562	1.14209	GB19587-PA		PREDICTED: Nasonia vitripennis similar to conserved hypothetical protein (LOC100122887), mRNA	PREDICTED: Tribolium castaneum similar to AGAP003513-PA (LOC657143), mRNA	Aedes aegypti hypothetical protein partial mRNA	Drosophila pseudoobscura pseudoobscura GA17202 (Dpse\GA17202), mRNA	Drosophila ananassae GF17471 (Dana\GF17471), mRNA	Culex quinquefasciatus DOMON domain-containing protein, mRNA	Anopheles gambiae str. PEST AGAP003513-PA (AgaP_AGAP003513) mRNA, partial cds	Drosophila persimilis GL23703 (Dper\GL23703), mRNA	Drosophila erecta GG17606 (Dere\GG17606), mRNA
14004	23	AM09981	Gene	1.04971	10.5568	8.6087	0.0420922	0.622195	GB17409-PA		CNS092J5 Single read from an extremity of a full-length cDNA clone made from Anopheles gambiae total adult females. 5-PRIME end of clone FK0AAC1AF07 of strain 6-9 of Anopheles gambiae (African malaria mosquito)	Anopheles gambiae str. PEST AGAP010471-PA (AgaP_AGAP010471) mRNA, complete cds	CNS092J6 Single read from an extremity of a full-length cDNA clone made from Anopheles gambiae total adult females. 3-PRIME end of clone FK0AAC1AF07 of strain 6-9 of Anopheles gambiae (African malaria mosquito)	Culex quinquefasciatus conserved hypothetical protein, mRNA	Phlebotomus papatasi ryanodine receptor-like protein mRNA, complete cds	Drosophila pseudoobscura pseudoobscura GA20002 (Dpse\GA20002), mRNA	Drosophila persimilis GL25117 (Dper\GL25117), mRNA	Synthetic construct Drosophila melanogaster clone BS09074 encodes CG6981-RA	Drosophila melanogaster IP16831 full insert cDNA
12375	5	AM12840	Gene	1.04612	13.144	9.41666	0.0388326	1.03627		DB767869 RIKEN full-length enriched honey bee cDNA library, head Apis mellifera cDNA clone BH10046E09 3', mRNA sequence
3663	5	AM00856	Gene	1.04588	13.1819	8.32639	0.0446874	0.467102		DB748027 RIKEN full-length enriched honey bee cDNA library, head Apis mellifera cDNA clone BH10071A02 5', mRNA sequence
8168	15	AM02315	Gene	1.04428	11.6911	9.5853	0.0377309	1.11752	BI514790	BB170016B20A05.5 Bee Brain Normalized/Subtracted Library, BB17 Apis mellifera cDNA clone BB170016B20A05 5', mRNA sequence	Mus musculus CD276 antigen precursor (Cd276) mRNA, complete cds	Zebrafish DNA sequence from clone DKEY-156H23 in linkage group 9 Contains four CpG islands, complete sequence	Mus musculus CD276 antigen, mRNA (cDNA clone MGC:25700 IMAGE:3674228), complete cds	Plasmodium falciparum 3D7 chromosome 8	Vitis vinifera contig VV78X177927.6, whole genome shotgun sequence	Rattus norvegicus Cd276 molecule, mRNA (cDNA clone MGC:112584 IMAGE:7104832), complete cds	Human DNA sequence from clone RP13-610P22 on chromosome 1, complete sequence	Mus musculus CD276 antigen, mRNA (cDNA clone MGC:62674 IMAGE:6397680), complete cds	Morus alba var. alba isolate lunjiao40 Rps16 (rps16) gene, partial cds; chloroplast
2423	21	AM02591	Gene	1.04234	11.3885	9.9633	0.0372486	1.29364	BI516970	BB160024A10D03.5 Bee Brain Normalized Library, BB16 Apis mellifera cDNA clone BB160024A10D03 5', mRNA sequence	Mus musculus BAC clone RP23-463P4 from chromosome 10, complete sequence	Mus musculus BAC clone RP23-350F7 from chromosome 10, complete sequence	AC079041 Arabidopsis thaliana chromosome 1 BAC F5M6 genomic sequence, complete sequence	Homo sapiens FOSMID clone ABC12-46852200E11 from chromosome 16, complete sequence	Helobdella robusta clone CH306-1A8, complete sequence	Mus musculus BAC clone RP23-92K11 from 12, complete sequence	Mus musculus BAC clone RP24-87H1 from 12, complete sequence	Homo sapiens chromosome 16 clone CTD-3253I12, complete sequence	Zea mays clone 1602691 glycosyltransferase mRNA, complete cds
9727	13	AM00904	Gene	1.03759	14.3842	9.87999	0.0372486	1.25552		DB735700 RIKEN full-length enriched honey bee cDNA library, head Apis mellifera cDNA clone BH10027A11 5', mRNA sequence
2926	19	AM02757	Gene	1.03055	13.4759	8.2249	0.0458359	0.409931	GB10129-PA		PREDICTED: Apis mellifera similar to CG5731-PA (LOC725899), mRNA	PREDICTED: Tribolium castaneum similar to alpha-galactosidase/alpha-n-acetylgalactosaminidase (LOC663249), mRNA	Drosophila grimshawi GH13861 (Dgri\GH13861), mRNA	PREDICTED: Nasonia vitripennis similar to ENSANGP00000020847 (LOC100117222), mRNA	Drosophila ananassae GF14131 (Dana\GF14131), mRNA	Drosophila virilis GJ18121 (Dvir\GJ18121), mRNA	Drosophila persimilis GL18985 (Dper\GL18985), mRNA	Drosophila willistoni GK15268 (Dwil\GK15268), mRNA	Drosophila pseudoobscura pseudoobscura GA27712 (Dpse\GA27712), mRNA
1106	3	AM07963	Gene	1.00816	13.2574	9.24898	0.0390684	0.953773	GB15375-PA		PREDICTED: Apis mellifera similar to CG2767-PA (LOC411202), mRNA	PREDICTED: Apis mellifera similar to CG2767-PA (LOC551927), partial mRNA	PREDICTED: Apis mellifera similar to CG10638-PA, isoform A (LOC412163), mRNA	PREDICTED: Nasonia vitripennis similar to CG2767-PA (LOC100115959), mRNA	PREDICTED: Tribolium castaneum similar to aldo-keto reductase, transcript variant 1 (LOC654959), mRNA	Tetrahymena thermophila SB210 oxidoreductase, aldo/keto reductase family protein (TTHERM_00476470) partial mRNA	Clostridium botulinum B str. Eklund 17B, complete genome	Lactobacillus gasseri ATCC 33323, complete genome	PREDICTED: Acyrthosiphon pisum similar to AGAP011050-PA (LOC100165768), mRNA
7558	19	AM05309	Gene	0.987797	14.0597	8.92876	0.0418412	0.791321	GB12694-PA		PREDICTED: Apis mellifera hypothetical protein LOC725530 (LOC725530), mRNA	Plasmodium falciparum 3D7 chromosome 10, complete sequence	Zebrafish DNA sequence from clone CH211-234B19 in linkage group 14, complete sequence	Oryza sativa Japonica Group chromosome 11 clone OSJNBb0057M06, complete sequence	Medicago truncatula clone mth2-21b7, complete sequence	Oryza sativa (japonica cultivar-group) genomic DNA, chromosome 11	Felis catus BAC clone FCAB-67H12 from chromosome unknown, complete sequence	Callithrix jacchus BAC clone CH259-161K20 from chromosome y, complete sequence	Onion yellows phytoplasma OY-M DNA, complete genome
9998	3	AM06444	Gene	0.981486	12.2775	9.30877	0.0388326	0.983388	GB13845-PA		Campylobacter hominis ATCC BAA-381, complete genome	Zebrafish DNA sequence from clone DKEY-74J13 in linkage group 9 Contains seven CpG islands, complete sequence	Anaplasma marginale str. Florida, complete genome	Theileria parva strain Muguga chromosome 1 blood-stage antigen (TP01_0444) partial mRNA	Zebrafish DNA sequence from clone DKEY-38M20, complete sequence	Anaplasma marginale str. St. Maries, complete genome	PREDICTED: Hydra magnipapillata similar to TBC1 domain family, member 14 (LOC100215171), mRNA	Thermoanaerobacter pseudethanolicus ATCC 33223, complete genome	Thermoanaerobacter sp. X514, complete genome
1820	15	AM01893	Gene	0.968602	11.3409	8.34223	0.0446707	0.475957	BI511300	NW_001253091.1 SET: UI_EST BI511300; Apis mellifera linkage group 14 genomic contig, reference assembly (based on Amel_4.0 Group14.13)	Pan troglodytes BAC clone CH251-1026K18 from chromosome 7, complete sequence	Zebrafish DNA sequence from clone DKEYP-86C4 in linkage group 16, complete sequence	Cytophaga hutchinsonii ATCC 33406, complete genome	Pan troglodytes BAC clone RP43-17M9 from chromosome 7, complete sequence	Homo sapiens BAC clone RP11-549I23 from 7, complete sequence	Zebrafish DNA sequence from clone DKEY-43L23 in linkage group 22, complete sequence	Homo sapiens genomic DNA, chromosome 11q clone:RP11-183A22, complete sequence	MACACA MULATTA BAC clone CH250-218H19 from chromosome unknown, complete sequence	PREDICTED: Sus scrofa similar to Nuclear localized factor 1 (LOC100151776), mRNA
7909	1	AM01410	Gene	0.967586	11.5893	9.17027	0.0398204	0.914449	BI506349	NW_001253027.1 SET: UI_EST BI506349; Apis mellifera linkage group 11 genomic contig, reference assembly (based on Amel_4.0 Group11.42)	Homo sapiens cDNA clone IMAGE:3140342, **** WARNING: chimeric clone ****	Homo sapiens BAC clone RP11-16I17 from 4, complete sequence	Macaca mulatta BAC CH250-231B15 (Children's Hospital Oakland Research Institute Rhesus macaque Adult Male BAC Library) complete sequence	Drosophila melanogaster chromosome X, complete sequence	Brownanthus pseudoschlichtianus tRNA-Leu gene, partial sequence; trnL-trnF intergenic spacer, complete sequence; and tRNA-Phe gene, partial sequence; chloroplast	Brownanthus neglectus tRNA-Leu gene, partial sequence; trnL-trnF intergenic spacer, complete sequence; and tRNA-Phe gene, partial sequence; chloroplast	Brownanthus schenckii tRNA-Leu gene, partial sequence; trnL-trnF intergenic spacer, complete sequence; and tRNA-Phe gene, partial sequence; chloroplast	Drosophila melanogaster clone BACR22I24, complete sequence	Drosophila melanogaster CG9413 (CG9413), transcript variant B, mRNA
10365	17	AM09853	Gene	0.96153	12.4589	9.14817	0.0398204	0.903336	GB17278-PA		Micromonas sp. RCC299 chloroplast, complete genome	Hordeum vulgare subsp. vulgare cDNA clone: FLbaf106c13, mRNA sequence	Vitis vinifera contig VV78X116155.5, whole genome shotgun sequence	Lithodes santolla voucher KAClisa 12S small subunit ribosomal RNA gene, partial sequence; mitochondrial	Micromonas pusilla CCMP1545 chloroplast, complete genome	Homo sapiens catenin (cadherin-associated protein), delta 2 (neural plakophilin-related arm-repeat protein) (CTNND2) gene, complete cds	Zebrafish DNA sequence from clone DKEY-3K23 in linkage group 23, complete sequence	Dirofilaria immitis nuclear receptor RXR (RXR) gene, complete cds	Homo sapiens chromosome 5 clone RP11-689B23, complete sequence
13511	21	AM02611	Gene	0.942177	12.8258	9.00828	0.0412033	0.832279	BI517170	BB160016B10G05.5 Bee Brain Normalized Library, BB16 Apis mellifera cDNA clone BB160016B10G05 5', mRNA sequence	Pongo abelii mRNA; cDNA DKFZp459C0539 (from clone DKFZp459C0539)	Mus musculus chromosome 16, clone RP23-144H22, complete sequence	Bos taurus cholinergic receptor, nicotinic, alpha 7, mRNA (cDNA clone MGC:148586 IMAGE:8288552), complete cds	Vitis vinifera contig VV78X172798.9, whole genome shotgun sequence	Zebrafish DNA sequence from clone CH73-100J6 in linkage group 6, complete sequence	Populus trichocarpa clone POP030-M15, complete sequence	Zebrafish DNA sequence from clone DKEY-1N18 in linkage group 6, complete sequence	PTR223621 Populus trichocarpa CCoAOMT1 gene, exon 1 to exon 5	Danio rerio bactin2, mRNA (cDNA clone MGC:85665 IMAGE:6960309), complete cds
1025	9	AM01000	Gene	0.919313	10.3591	8.52612	0.0428575	0.577412	BH1B0091M15M3	DB780611 RIKEN full-length enriched honey bee cDNA library, head Apis mellifera cDNA clone BH10091M15 3', mRNA sequence
9005	9	AM00903	Gene	0.918197	13.2027	8.88465	0.0418412	0.768419	BH1B0077F04M3	DB762418 RIKEN full-length enriched honey bee cDNA library, head Apis mellifera cDNA clone BH10027A11 3', mRNA sequence	Nomascus leucogenys BAC clone CH271-95H12 from chromosome unknown, complete sequence	Vitis vinifera contig VV78X021201.18, whole genome shotgun sequence	Vitis vinifera, whole genome shotgun sequence, contig VV78X054838.4, clone ENTAV 115	Equus caballus DNA, microsatellite TKY2874	Borrelia burgdorferi B31, complete genome	Homo sapiens BAC clone RP11-15B17 from 4, complete sequence	Homo sapiens BAC clone CTD-3065P21 from chromosome 7, complete sequence	Borrelia burgdorferi ZS7, complete genome	Zebrafish DNA sequence from clone CH211-185A18 in linkage group 17, complete sequence
161	9	AM05210	Gene	-0.881532	12.4084	-8.29866	0.0449954	0.451553	GB12594-PA		PREDICTED: Apis mellifera similar to CG3817-PA (LOC724992), mRNA	PREDICTED: Nasonia vitripennis similar to CG3817-PA (LOC100116248), mRNA	PREDICTED: Tribolium castaneum similar to CG3817 CG3817-PA (LOC660358), mRNA	PREDICTED: Acyrthosiphon pisum similar to ribosomal RNA processing 15 homolog (LOC100159119), mRNA	Entamoeba dispar SAW760 hypothetical protein, conserved EDI_252590 mRNA, complete cds	EDI409104 Entamoeba dispar partial stk3 gene for putative serine/threonine kinase 3 and cbb gene for putative CAAT-box binding protein	Homo sapiens cDNA FLJ75605 complete cds, highly similar to Homo sapiens CGI-115 protein (CGI-115), mRNA	Homo sapiens ribosomal RNA processing 15 homolog (S. cerevisiae) (RRP15), mRNA	PREDICTED: Pan troglodytes similar to CGI-115 protein (LOC469680), mRNA
892	7	pos2	Pos	-0.901587	12.5262	-8.72219	0.0420542	0.682962			Apis mellifera actin, transcript variant 2 (LOC406122)
12892	7	pos2	Pos	-0.902982	12.5986	-8.23522	0.0458359	0.415776			Apis mellifera actin, transcript variant 2 (LOC406122)
6659	21	AM12548	Gene	-0.922363	11.323	-8.71042	0.0420542	0.676698	GB20001-PA		PREDICTED: Apis mellifera similar to CG5986-PA (LOC413477), mRNA	Nasonia vitripennis hypothetical protein LOC100114058 (LOC100114058), mRNA	Drosophila mojavensis GI24631 (Dmoj\GI24631), mRNA	Lepeophtheirus salmonis clone lsal-evj-550-381 C1orf55 homolog putative mRNA, complete cds	PREDICTED: Tribolium castaneum similar to GA19277-PA (LOC661421), mRNA	Homo sapiens cDNA FLJ76172 complete cds	Homo sapiens chromosome 1 open reading frame 55 (C1orf55), mRNA	PREDICTED: Monodelphis domestica similar to C1orf55 protein (LOC100025931), mRNA	PREDICTED: Pan troglodytes hypothetical LOC457781, transcript variant 3 (LOC457781), mRNA
6576	23	AM12899	Gene	-0.922816	11.6363	-8.1936	0.0459742	0.392146		NW_001253127.1 SET: JDE_EST jdeL06_3DEF1; Apis mellifera linkage group 15 genomic contig, reference assembly (based on Amel_4.0 Group15.24)
11092	7	pos2	Pos	-0.923704	12.8419	-8.59378	0.0420922	0.614137			Apis mellifera actin, transcript variant 2 (LOC406122)
425	9	AM02118	Gene	-0.924977	9.96371	-8.71438	0.0420542	0.678809	BI513214	BB160011B10E03.5 Bee Brain Normalized Library, BB16 Apis mellifera cDNA clone BB160011B10E03 5', mRNA sequence	Zebrafish DNA sequence from clone CH211-157M7 in linkage group 12, complete sequence	Homo sapiens FOSMID clone ABC12-49096700H23 from chromosome 18, complete sequence	Homo sapiens FOSMID clone ABC9-43988700A17 from chromosome 18, complete sequence	Homo sapiens genomic DNA, chromosome 18 clone:RP11-805F19, complete sequence	Xenopus (Silurana) tropicalis clone CH216-144L8, complete sequence	Human DNA sequence from clone RP11-277I20 on chromosome 6 Contains part of the UTRN gene for utrophin (homologous to dystrophin) (DRP, DRP1, DMDL), a novel pseudogene similar to hypothetical protein HT023 and a novel pseudogene, complete sequence	Oryza sativa genomic DNA, chromosome 4, BAC clone: H0505A02, complete sequence	Homo sapiens genomic DNA, chromosome 8q23, clone: KB1222D11, complete sequence	Homo sapiens PARK2 co-regulated (PACRG) on chromosome 6
6645	17	AM00103	Gene	-0.937714	13.4786	-8.95634	0.0416996	0.805571	GB30209	GB30209-RA Dscam exon 3 [Apis mellifera Down syndrome cell adhesion molecule (Dscam), mRNA]
292	7	pos2	Pos	-0.940138	12.5547	-8.8349	0.0418412	0.742437			Apis mellifera actin, transcript variant 2 (LOC406122)
11992	7	pos2	Pos	-0.951203	12.6335	-8.47096	0.0436098	0.547233			Apis mellifera actin, transcript variant 2 (LOC406122)
7492	7	pos2	Pos	-0.953888	12.9312	-8.38533	0.0446137	0.499955			Apis mellifera actin, transcript variant 2 (LOC406122)
4247	21	AM05849	Gene	-0.955092	11.2978	-8.41145	0.0442483	0.514431	GB13241-PA		PREDICTED: Apis mellifera similar to Cytochrome b5-related CG13279-PA (LOC725096), mRNA	Nasonia vitripennis cytochrome b5-related-like (LOC100120334), mRNA	PREDICTED: Nasonia vitripennis similar to ENSANGP00000012410 (LOC100123631), mRNA	PREDICTED: Tribolium castaneum similar to CG17928 CG17928-PA, transcript variant 2 (LOC659290), mRNA	Aedes aegypti hypothetical protein partial mRNA	Aedes aegypti hypothetical protein partial mRNA	Aedes aegypti ASAP ID: 38639 electron transporter mRNA sequence	Drosophila virilis GJ17306 (Dvir\GJ17306), mRNA	Armigeres subalbatus ASAP ID ACN-0182515 putative: conserved unknown mRNA sequence
2147	21	AM12832	Gene	-0.95812	11.5984	-8.23001	0.0458359	0.412826		AM12832 Unknown [Arrayset: JDE_EST jdeC12_, jdeC12_ GroupUn.5108_836_905]
9292	7	pos2	Pos	-0.95878	12.8465	-8.61107	0.0420922	0.62347			Apis mellifera actin, transcript variant 2 (LOC406122)
8992	7	pos2	Pos	-0.97123	12.713	-8.86267	0.0418412	0.756962			Apis mellifera actin, transcript variant 2 (LOC406122)
2157	17	AM10255	Gene	-0.982081	13.0234	-8.79268	0.0420542	0.72026	GB17681-PA		PREDICTED: Apis mellifera actin, transcript variant 2 (LOC406122), mRNA	PREDICTED: Apis mellifera actin, transcript variant 1 (LOC406122), mRNA	Oikopleura longicauda OilCA1 mRNA for cytoplasmic actin, complete cds	Apriona germari actin mRNA, complete cds	Mantichorula semenowi beta-actin mRNA, complete cds	Acyrthosiphon pisum actin (LOC100145822), mRNA	Acyrthosiphon pisum isolate WHAP0467 putative actin mRNA, complete cds	Drosophila willistoni GK20124 (Dwil\GK20124), mRNA	Toxoptera citricida putative actin mRNA, complete cds
14092	7	pos2	Pos	-0.983882	12.4673	-8.99126	0.0412676	0.823544			Apis mellifera actin, transcript variant 2 (LOC406122)
10192	7	pos2	Pos	-0.991904	12.7484	-8.8248	0.0418412	0.737143			Apis mellifera actin, transcript variant 2 (LOC406122)
5164	7	AM07679	Gene	-0.993562	12.0064	-9.13523	0.0398204	0.896814	GB15088-PA		PREDICTED: Apis mellifera similar to CG5862-PA (LOC552123), mRNA	PREDICTED: Acyrthosiphon pisum similar to CG5862-PA (LOC100159304), mRNA	Bombyx mori DDRGK superfamily protein mRNA, complete cds	Drosophila willistoni GK14514 (Dwil\GK14514), mRNA	Trichoplax adhaerens hypothetical protein, mRNA	Nematostella vectensis predicted protein (NEMVEDRAFT_v1g98787) partial mRNA	Culex quinquefasciatus conserved hypothetical protein, mRNA	PREDICTED: Ciona intestinalis similar to CG5862 CG5862-PA, transcript variant 1 (LOC100186953), mRNA	PREDICTED: Ciona intestinalis similar to CG5862 CG5862-PA, transcript variant 2 (LOC100186953), mRNA
10304	15	AM01592	Gene	-0.993702	10.5947	-9.1558	0.0398204	0.907175	BI508247	DB766485 RIKEN full-length enriched honey bee cDNA library, head Apis mellifera cDNA clone BH10041H02 3', mRNA sequence	Plasmodium falciparum 3D7 chromosome 14, complete sequence	HSM807574 Homo sapiens mRNA; cDNA DKFZp686A11149 (from clone DKFZp686A11149)	Plasmodium knowlesi strain H chromosome 12, complete genome	Dictyostelium discoideum nucleotide exchange factor RasGEF G (gefG) gene, complete cds	Dictyostelium discoideum chromosome 2 map 4229098-4354721 strain AX4, complete sequence	HSM803518 Homo sapiens mRNA; cDNA DKFZp686N112 (from clone DKFZp686N112)	AF310896 Dictyostelium discoideum RacJ (racJ) gene, complete cds; LagC-like protein (lagC3) gene, partial cds; and unknown genes	Mus musculus required for meiotic nuclear division 1 homolog (S. cerevisiae), mRNA (cDNA clone MGC:37398 IMAGE:4977394), complete cds	Vitis vinifera contig VV78X019418.3, whole genome shotgun sequence
3093	17	AM04993	Gene	-0.995236	13.2322	-8.58304	0.0420922	0.60833	GB12375-PA		PREDICTED: Apis mellifera similar to Chd64 CG14996-PB (LOC408572), mRNA	PREDICTED: Tribolium castaneum similar to transgelin (LOC663982), mRNA	PREDICTED: Nasonia vitripennis similar to transgelin (LOC100123559), mRNA	Gryllus bimaculatus mRNA, GBcontig29721	Simulium vittatum clone SV-130 calponin/transgelin mRNA, complete cds	Bombyx mori transgelin mRNA, complete cds	PREDICTED: Acyrthosiphon pisum similar to transgelin (LOC100162420), mRNA	Aedes aegypti calponin/transgelin partial mRNA	Aedes aegypti calponin/transgelin partial mRNA
14216	15	AM00342	Gene	-1.00529	10.6736	-8.64122	0.0420922	0.639697	GB30200-RA	AmelCPR27-PA	PREDICTED: Apis mellifera similar to CG15884-PA (LOC725509), mRNA	PREDICTED: Nasonia vitripennis similar to conserved hypothetical protein (LOC100123261), mRNA	Aedes aegypti hypothetical protein partial mRNA	Drosophila erecta GG12142 (Dere\GG12142), mRNA	Drosophila erecta GG12144 (Dere\GG12144), mRNA	Drosophila ananassae GF22954 (Dana\GF22954), mRNA	Drosophila pseudoobscura pseudoobscura GA26662 (Dpse\GA26662), mRNA	Drosophila yakuba GE10591 (Dyak\GE10591), mRNA	PREDICTED: Acyrthosiphon pisum similar to conserved hypothetical protein (LOC100159527), mRNA
3185	9	AM07807	Gene	-1.00706	11.8164	-9.27845	0.0390684	0.968396	GB15218-PA		PREDICTED: Apis mellifera similar to Proteasome 26S subunit subunit 4 ATPase CG5289-PA, transcript variant 1 (LOC551128), mRNA	PREDICTED: Nasonia vitripennis similar to 26S proteasome regulatory chain 4 (LOC100118284), mRNA	PREDICTED: Acyrthosiphon pisum similar to GA18789-PA (LOC100168285), mRNA	PREDICTED: Hydra magnipapillata similar to 26S protease regulatory subunit (LOC100209561), mRNA	Trichoplax adhaerens 26S proteasome regulatory chain 4, mRNA	Xenopus tropicalis finished cDNA, clone TGas066b09	Xenopus laevis protease (prosome, macropain) 26S subunit, ATPase 1, mRNA (cDNA clone MGC:64535 IMAGE:6878698), complete cds	PREDICTED: Monodelphis domestica similar to P26s4 (LOC100018501), mRNA	Plasmodium falciparum 3D7 chromosome 10, complete sequence
3892	7	pos2	Pos	-1.02293	12.7127	-9.04546	0.0409978	0.851287			Apis mellifera actin, transcript variant 2 (LOC406122)
2895	5	AM07254	Gene	-1.03535	9.24611	-8.32158	0.0446874	0.464407	GB14657-PA		PREDICTED: Nasonia vitripennis similar to putative alcohol dehydrogenase (LOC100121968), mRNA	Candidatus Vesicomyosocius okutanii HA DNA, complete genome	Mus musculus chromosome 5, clone RP24-317M4, complete sequence	Xenopus laevis MGC81885 protein, mRNA (cDNA clone MGC:81885 IMAGE:7008813), complete cds	Mus musculus chromosome 5, clone RP23-131C17, complete sequence	Mus musculus adult male medulla oblongata cDNA, RIKEN full-length enriched library, clone:6330405H19 product:unclassifiable, full insert sequence	CNS0F3OL Tetraodon nigroviridis full-length cDNA	Agrobacterium vitis S4 chromosome 2, complete sequence	Desulfitobacterium hafniense DCB-2, complete genome
10806	11	AM04162	Gene	-1.04364	10.2698	-8.72649	0.0420542	0.685244	GB11542-PA		PREDICTED: Apis mellifera similar to Acyl-CoA:lysophosphatidylglycerol acyltransferase 1 (LOC552688), partial mRNA	PREDICTED: Nasonia vitripennis hypothetical protein LOC100116196 (LOC100116196), mRNA	PREDICTED: Acyrthosiphon pisum similar to 1-acylglycerol-3-phosphate acyltransferase (LOC100164265), mRNA	PREDICTED: Tribolium castaneum similar to 1-acylglycerol-3-phosphate acyltransferase (LOC661146), mRNA	PREDICTED: Taeniopygia guttata lysophosphatidylglycerol acyltransferase 1 (LOC100227704), mRNA	Mus musculus lysophosphatidylglycerol acyltransferase 1 (Lpgat1), transcript variant 1, mRNA	Mus musculus lysophosphatidylglycerol acyltransferase 1 (Lpgat1), transcript variant 2, mRNA	Bos taurus lysophosphatidylglycerol acyltransferase 1, mRNA (cDNA clone MGC:148488 IMAGE:8197384), complete cds	Mus musculus lysophosphatidylglycerol acyltransferase 1, mRNA (cDNA clone MGC:18768 IMAGE:4020003), complete cds
1613	9	AM01558	Gene	-1.05087	13.4142	-8.18445	0.0459742	0.386929	BI507922	BB170004B10G08.5 Bee Brain Normalized/Subtracted Library, BB17 Apis mellifera cDNA clone BB170004B10G08 5', mRNA sequence	Human DNA sequence from clone RP11-574G7 on chromosome 9 Contains the 5' end of the GNAQ gene for guanine nucleotide binding protein (G protein) q polypeptide and a CpG island, complete sequence	Plasmodium falciparum 3D7 chromosome 13	Populus trichocarpa clone POP083-O02, complete sequence	Human DNA sequence from clone RP11-417L14 on chromosome 9 Contains a karyopherin alpha 2 (RAG cohort 1, importin alpha 1) (KPNA2) pseudogene, complete sequence	Arabidopsis thaliana chromosome 2 clone F24L7 map TEn5, complete sequence	Arabidopsis thaliana chromosome 2 BAC T21L14 genomic sequence, complete sequence	Drosophila melanogaster LD21616 full length cDNA	Mouse DNA sequence from clone RP23-142A6 on chromosome X Contains part of the Htr2c gene for 5-hydroxytryptamine (serotonin) receptor 2C, complete sequence	Felis catus BAC clone FCAB-93H12 from chromosome unknown, complete sequence
2882	3	AM08138	Gene	-1.05732	12.5553	-9.34424	0.0388326	1.00085	GB15553-PA		PREDICTED: Apis mellifera similar to female sterile (1) K10 CG3218-PA (LOC551066), mRNA	Populus trichocarpa clone POP002-I03, complete sequence	Sclerotinia sclerotiorum 1980 hypothetical protein (SS1G_12875) partial mRNA	Botryotinia fuckeliana B05.10 hypothetical protein (BC1G_08344) partial mRNA	Gramella forsetii KT0803 complete circular genome	Human DNA sequence from clone RP3-462O23 on chromosome 1p35.1-36.12 Contains the 3' end of the gene for sister-of-mammalian grainyhead (SOM), a novel gene (LOC90529) and a novel gene (DJ462O23.2), complete sequence	Human DNA sequence from clone RP11-520E6 on chromosome 1 Contains the 5' end of a novel gene, complete sequence	Pig DNA sequence from clone CH242-507C8 on chromosome X, complete sequence	Thalassiosira pseudonana CCMP1335 predicted protein, mRNA
11812	7	AM05291	Gene	-1.05823	11.2589	-9.51344	0.0380888	1.08311	GB12676-PA		PREDICTED: Apis mellifera similar to Tsc1 CG6147-PA (LOC724223), mRNA	PREDICTED: Nasonia vitripennis similar to ENSANGP00000013588 (LOC100117824), mRNA	PREDICTED: Apis mellifera similar to Sug CG7334-PA, isoform A (LOC411196), mRNA	PREDICTED: Acyrthosiphon pisum similar to Tsc1 CG6147-PA (LOC100164018), mRNA	Lotus japonicus genomic DNA, clone: LjB14K02, BM1736b, complete sequence	Zebrafish DNA sequence from clone DKEY-18H21 in linkage group 3, complete sequence	Plasmodium falciparum strain 3D7, chromosome 1	Candida dubliniensis CD36 chromosome 4, complete sequence	Vitis vinifera contig VV78X000714.13, whole genome shotgun sequence
5692	7	pos2	Pos	-1.05921	12.7242	-9.31852	0.0388326	0.988196			Apis mellifera actin, transcript variant 2 (LOC406122)
8523	5	AM00702	Gene	-1.0642	10.6261	-8.81839	0.0418412	0.733777	BH1B0050A09M3	DB768894 RIKEN full-length enriched honey bee cDNA library, head Apis mellifera cDNA clone BH10050A09 3', mRNA sequence	Mouse DNA sequence from clone RP23-92C4 on chromosome X Contains the gene for a novel protein and the 3' end of the Zdhhc15 gene for zinc finger DHHC domain containing 15, complete sequence	Mus musculus BAC clone RP23-436E6 from 8, complete sequence	Staphylothermus marinus F1, complete genome	Pan troglodytes BAC clone CH251-643N11 from chromosome 7, complete sequence	Pan troglodytes BAC clone RP43-156P2 from chromosome 7, complete sequence	Homo sapiens chromosome 8, clone RP11-188I6, complete sequence	Human DNA sequence from clone RP11-747O7 on chromosome 6, complete sequence	Homo sapiens BAC clone RP11-114B11 from 2, complete sequence	Zebrafish DNA sequence from clone DKEYP-75B4 in linkage group 1 Contains the 3' end of the gene for a novel protein similar to vertebrate regulator of G-protein signaling 9 (RGS9, zgc:171922), the gene for a novel protein similar to transmembrane protein (TMEM) family, the gene for a novel protein similar to vertebrate procollagen-proline, 2-oxoglutarate 4-dioxygenase (P4HB, zgc:55398), two genes…
1192	7	pos2	Pos	-1.06893	12.7776	-9.30783	0.0388326	0.982922			Apis mellifera actin, transcript variant 2 (LOC406122)
12292	7	pos2	Pos	-1.08548	12.4792	-10.1869	0.036476	1.3941			Apis mellifera actin, transcript variant 2 (LOC406122)
13792	7	pos2	Pos	-1.0868	11.8663	-9.93522	0.0372486	1.28084			Apis mellifera actin, transcript variant 2 (LOC406122)
3707	21	AM09022	Gene	-1.10243	11.0093	-8.71225	0.0420542	0.677674	GB16443-PA		PREDICTED: Apis mellifera similar to lethal (1) G0334 CG7010-PD, isoform D, transcript variant 1 (LOC551103), mRNA	PREDICTED: Acyrthosiphon pisum similar to L(b002) protein (LOC100167586), partial mRNA	PREDICTED: Nasonia vitripennis similar to L(B002) (LOC100118113), mRNA	Caenorhabditis elegans hypothetical protein (T05H10.6) mRNA, complete cds	Caenorhabditis elegans hypothetical protein (T05H10.6) mRNA, complete cds	Caenorhabditis elegans Ubiquitin Fusion Degradation (yeast UFD homolog) family member (ufd-2) (ufd-2) mRNA, complete cds	Lepeophtheirus salmonis clone lsal-evj-546-283 Probable pyruvate dehydrogenase E1 component subunit alpha, mitochondrial precursor putative mRNA, complete cds	Aedes aegypti pyruvate dehydrogenase partial mRNA	PREDICTED: Tribolium castaneum similar to pyruvate dehydrogenase (LOC663379), mRNA
13356	23	AM03299	Gene	-1.10673	10.9687	-9.36109	0.0388326	1.00912	GB10673-PA		PREDICTED: Apis mellifera similar to Phosphatidylinositol 3-kinase regulatory subunit alpha (PI3-kinase p85-subunit alpha) (PtdIns-3-kinase p85-alpha) (PI3K) (LOC408577), mRNA	PREDICTED: Nasonia vitripennis similar to MGC80357 protein (LOC100122747), mRNA	PREDICTED: Acyrthosiphon pisum similar to MGC84470 protein (LOC100160876), mRNA	PREDICTED: Ornithorhynchus anatinus similar to phosphoinositide 3-kinase p85 subunit splicing variant p46 (LOC100084726), partial mRNA	PREDICTED: Taeniopygia guttata similar to phosphoinositide-3-kinase, regulatory subunit 1 (alpha) (LOC100223949), mRNA	PREDICTED: Danio rerio similar to phosphoinositide-3-kinase, regulatory subunit, polypeptide 1, transcript variant 1 (LOC557176), mRNA	Danio rerio similar to phosphoinositide-3-kinase, regulatory subunit, polypeptide 1, mRNA (cDNA clone IMAGE:7137525), partial cds	Danio rerio similar to phosphoinositide-3-kinase, regulatory subunit, polypeptide 1, mRNA (cDNA clone IMAGE:7154501), partial cds	Danio rerio cDNA clone IMAGE:3817262
9797	9	AM02859	Gene	-1.10939	9.79938	-8.65798	0.0420922	0.648687	GB10232-PA		PREDICTED: Apis mellifera similar to Neogenin precursor (LOC726723), mRNA	PREDICTED: Nasonia vitripennis similar to frazzled protein (LOC100115716), mRNA	PREDICTED: Acyrthosiphon pisum similar to GA21177-PA (LOC100160084), mRNA	Drosophila willistoni GK23150 (Dwil\GK23150), mRNA	Brugia malayi Immunoglobulin I-set domain containing protein partial mRNA	Brugia malayi protein-tyrosine phosphatase Lar-like precursor, putative partial mRNA	Anopheles gambiae str. PEST AGAP006083-PB (AgaP_AGAP006083) mRNA, complete cds	Anopheles gambiae str. PEST AGAP006083-PA (AgaP_AGAP006083) mRNA, complete cds	Xenopus borealis neogenin variant 1b mRNA, complete cds, alternatively spliced
9154	19	AM07630	Gene	-1.12666	12.8969	-10.2088	0.036476	1.40379	GB15039-PA		PREDICTED: Apis mellifera similar to Enolase CG17654-PA, isoform A (LOC552678), partial mRNA	Gonatocerus sp. CD026 enolase mRNA, partial cds	Cleonymus sp. CD007 enolase mRNA, partial cds	Dirhinus sp. CD010 enolase mRNA, partial cds	Dipara trilineatus voucher CD001 enolase mRNA, partial cds	Scelio sp. CD036 enolase mRNA, partial cds	Scutellista sp. CD037 enolase mRNA, partial cds	Theocolax sp. CD006 enolase mRNA, partial cds	Neocalosoter sp. CD028 enolase mRNA, partial cds
1682	3	AM02241	Gene	-1.12971	11.9105	-10.6132	0.0348291	1.57827	BI514226	BB160014B10C02.5 Bee Brain Normalized Library, BB16 Apis mellifera cDNA clone BB160014B10C02 5', mRNA sequence	Oryza sativa (indica cultivar-group) cDNA clone:OSIGCPI032A05, full insert sequence	Oryza sativa (japonica cultivar-group) Os08g0293100 (Os08g0293100) mRNA, complete cds	Mus musculus BAC clone RP23-159D11 from chromosome 16, complete sequence	Oryza sativa (japonica cultivar-group) genomic DNA, chromosome 8	Oryza sativa Japonica Group genomic DNA, chromosome 8, BAC clone:OSJNBb0075O18	Oryza sativa Japonica Group genomic DNA, chromosome 8, BAC clone:OJ1705_A03	Oryza sativa Japonica Group cDNA clone:J013165E01, full insert sequence	Oryza sativa Japonica Group cDNA clone:J023075F10, full insert sequence	Bos taurus cocaine and amphetamine responsive transcript, mRNA (cDNA clone MGC:140146 IMAGE:8165697), complete cds
6019	13	AM09461	Gene	-1.1353	12.8019	-9.25728	0.0390684	0.957899	GB16884-PA		PREDICTED: Apis mellifera similar to CG14661-PA (LOC552773), mRNA	Rattus norvegicus BAC CH230-99K18 (Children's Hospital Oakland Research Institute Rat (BN/SsNHsd/MCW) BAC library) complete sequence	Escherichia coli S88 chromosome, complete genome	Escherichia coli 55989 chromosome, complete genome	Escherichia coli 0127:H6 E2348/69 complete genome, strain E2348/69	Rhizobium etli CIAT 652 plasmid pC, complete sequence	Escherichia coli SMS-3-5, complete genome	Escherichia coli E24377A, complete genome	Escherichia coli APEC O1, complete genome
3748	7	AM01590	Gene	-1.15212	11.2642	-11.0577	0.0324142	1.7607	BI508209	BB170019B20E09.5 Bee Brain Normalized/Subtracted Library, BB17 Apis mellifera cDNA clone BB170019B20E09 5', mRNA sequence	Homo sapiens BAC clone RP11-115G5 from 4, complete sequence	Zebrafish DNA sequence from clone DKEYP-53E9 in linkage group 12, complete sequence	Zebrafish DNA sequence from clone CH211-93G18 in linkage group 3, complete sequence	Solatopupa cianensis clone SPU2 microsatellite sequence	Zebrafish DNA sequence from clone DKEY-41D18 in linkage group 12, complete sequence	Mus musculus BAC clone RP23-76I20 from chromosome 16, complete sequence	Mus musculus chromosome 3, clone RP24-244A19, complete sequence	Crassostrea gigas DNA, microsatellite locus TNFRI-Crgi68	Genomic sequence for Mus musculus, clone RP23-437O14, complete sequence
12987	5	AM03894	Gene	-1.15702	11.4353	-9.5126	0.0380888	1.0827	GB11271-PA		PREDICTED: Apis mellifera similar to proprotein convertase subtilisin/kexin type 1 preproprotein, transcript variant 1 (LOC410438), mRNA	PREDICTED: Nasonia vitripennis similar to subtilisin-related protease SPC3 (LOC100115928), mRNA	PREDICTED: Tribolium castaneum similar to prohormone convertase 1 (LOC661661), mRNA	Branchiostoma floridae hypothetical protein (BRAFLDRAFT_105744) mRNA, complete cds	PREDICTED: Danio rerio similar to furinB (LOC569750), mRNA	Danio rerio furin (paired basic amino acid cleaving enzyme) b, mRNA (cDNA clone MGC:194537 IMAGE:9038344), complete cds	Danio rerio furinB preproprotein (furinB) mRNA, complete cds	Pongo abelii mRNA; cDNA DKFZp459G1924 (from clone DKFZp459G1924)	Homo sapiens cDNA FLJ51752 complete cds, highly similar to Neuroendocrine convertase 1 precursor (EC 3.4.21.93)
4687	13	AM04305	Gene	-1.17428	11.5402	-9.59935	0.0377309	1.12422	GB11685-PA		PREDICTED: Apis mellifera similar to Photoreceptor dehydrogenase CG4899-PB, isoform B (LOC409847), mRNA	PREDICTED: Nasonia vitripennis similar to ENSANGP00000013280 (LOC100122548), mRNA	PREDICTED: Acyrthosiphon pisum similar to AGAP001753-PA (LOC100166763), mRNA	Cyanothece sp. ATCC 51142 circular chromosome, complete sequence	Lactobacillus plantarum strain WCFS1 complete genome; segment 11/11	Brevibacillus brevis NBRC 100599 DNA, complete genome	Candida albicans SC5314 hypothetical protein (CaO19_13060) partial mRNA	Candida albicans SC5314 likely dihydroxyacetone phosphate reductase (AYR2) mRNA, complete cds	Vibrio vulnificus YJ016 DNA, chromosome I, complete sequence
10231	13	AM12781	Gene	-1.19299	10.6403	-8.604	0.0420922	0.619658	dwheeler1-PA	GB30362-RA 70a!!	Apis mellifera clone hex71 hexamerin mRNA, complete cds	Apis mellifera hexamerin 70a (hex70a) mRNA, complete cds	Apis mellifera clone hex72 hexamerin mRNA, complete cds	Apis mellifera hexamerin 70b mRNA, complete cds	AF134821 Apis mellifera clone 52C8 hexamerin mRNA, partial cds	Aedes aegypti hexamerin 2 beta partial mRNA	AF010132 Aedes aegypti hexamerin 2 beta (AaHex-2b) mRNA, partial cds	Vitis vinifera contig VV78X094704.1, whole genome shotgun sequence	AF395329 Tenebrio molitor hexamerin 2 precursor, mRNA, complete cds
12921	17	AM12664	Gene	-1.19672	14.6868	-8.62267	0.0420922	0.629724	GB20117-PA		Apis mellifera apolipophorin-III-like protein (A4) mRNA, complete cds	PREDICTED: Apis mellifera hypothetical protein LOC726446 (LOC726446), mRNA	Paramecium tetraurelia hypothetical protein (GSPATT00006392001) partial mRNA	Xenopus (Silurana) tropicalis clone CH216-54E8, complete sequence	Mouse DNA sequence from clone RP23-182N4 on chromosome X Contains a prohibitin (Phb) pseudogene, the Cstf2 gene for cleavage stimulation factor 3' pre-RNA subunit 2, the Nox1 gene for NADPH oxidase 1, the Xkrx gene for X Kell blood group precursor related X linked, the 5' end of the Arl13a gene for ADP-ribosylation factor-like 13A and a CpG island, complete sequence	Homo sapiens FOSMID clone ABC12-46790700F23 from chromosome 9, complete sequence	Trichinella spiralis BAC clone TS195-8H12 from chromosome unknown, complete sequence	Trichinella spiralis BAC clone TS195-14H12 from chromosome unknown, complete sequence	Pan troglodytes BAC clone CH251-454G8 from chromosome 7, complete sequence
13567	13	AM03742	Gene	-1.19981	11.6149	-10.5317	0.0355467	1.54377	GB11118-PA		PREDICTED: Apis mellifera similar to cell-cycle related and expression-elevated protein in tumor (LOC412928), mRNA	PREDICTED: Nasonia vitripennis similar to conserved hypothetical protein (LOC100114420), mRNA	PREDICTED: Acyrthosiphon pisum similar to CG9018 CG9018-PA (LOC100160223), mRNA	Aedes aegypti hypothetical protein partial mRNA	Aedes aegypti hypothetical protein partial mRNA	PREDICTED: Hydra magnipapillata similar to regulation of nuclear pre-mRNA domain containing 1A (LOC100211887), partial mRNA	PREDICTED: Hydra magnipapillata similar to RIKEN cDNA 2610304G08 (LOC100214191), mRNA	PREDICTED: Tribolium castaneum similar to CG9018 CG9018-PA (LOC661184), mRNA	TSA: Acropora millepora SeqIndex15927, mRNA sequence
14140	7	AM02911	Gene	-1.20071	11.9216	-10.9971	0.0324142	1.73641	GB10281-PA		PREDICTED: Apis mellifera similar to wings apart-like CG3707-PA, isoform A, transcript variant 1 (LOC412129), mRNA	PREDICTED: Nasonia vitripennis similar to conserved hypothetical protein (LOC100117088), partial mRNA	PREDICTED: Acyrthosiphon pisum similar to AAEL002532-PA (LOC100162650), mRNA	PREDICTED: Tribolium castaneum similar to AAEL002532-PA (LOC663737), mRNA	Drosophila willistoni GK25084 (Dwil\GK25084), mRNA	PREDICTED: Mus musculus similar to gamma-aminobutyric acid A receptor, epsilon (LOC100040202), mRNA	Mus musculus chromosome 18, clone RP23-296E4, complete sequence	Ustilago maydis 521 hypothetical protein (UM05937.1) partial mRNA	Vanderwaltozyma polyspora DSM 70294 hypothetical protein (Kpol_1050p18) partial mRNA
13674	11	AM08816	Gene	-1.2306	10.2461	-9.97372	0.0372486	1.29838	GB16236-PA
8353	1	AM08024	Gene	-1.23179	12.9875	-9.11415	0.0399489	0.886172	GB15437-PA		PREDICTED: Apis mellifera similar to CG17034-PD, isoform D (LOC552074), mRNA	Drosophila willistoni GK10743 (Dwil\GK10743), mRNA	PREDICTED: Acyrthosiphon pisum misc_RNA (LOC100166343), miscRNA	PREDICTED: Taeniopygia guttata similar to ATPase, aminophospholipid transporter (APLT), class I, type 8A, member 1, transcript variant 2 (LOC100228586), mRNA	PREDICTED: Taeniopygia guttata similar to ATPase, aminophospholipid transporter (APLT), class I, type 8A, member 1, transcript variant 1 (LOC100228586), mRNA	Aedes aegypti phospholipid-transporting ATPase 1 (aminophospholipid flippase 1) partial mRNA	Aedes aegypti phospholipid-transporting ATPase 1 (aminophospholipid flippase 1) partial mRNA	Drosophila grimshawi GH23120 (Dgri\GH23120), mRNA	PREDICTED: Tribolium castaneum similar to phospholipid-transporting atpase 1 (aminophospholipid flippase 1) (LOC663307), mRNA
3440	15	AM02455	Gene	-1.23542	13.7547	-11.0204	0.0324142	1.74577	BI515863	BB160020B10H08.5 Bee Brain Normalized Library, BB16 Apis mellifera cDNA clone BB160020B10H08 5', mRNA sequence	Plasmodium falciparum 3D7 chromosome 13	Plasmodium falciparum 3D7 hypothetical protein (MAL13P1.52) partial mRNA	Nakaseomyces bacillisporus complete mitochondrial genome, strain CBS 7720	Vitis vinifera contig VV78X106747.9, whole genome shotgun sequence	Zebrafish DNA sequence from clone CH211-158E19 in linkage group 7, complete sequence	Schistosoma mansoni genome sequence supercontig Smp_scaff014351	Solanum lycopersicum genomic DNA, chromosome 8, clone: C08SLe0028E18, complete sequence	Vitis vinifera contig VV78X122428.10, whole genome shotgun sequence	Zebrafish DNA sequence from clone CH211-261P9 in linkage group 9 Contains the 5' end of the gene for a novel protein similar to H.sapiens MYO1B, myosin IB (MYO1B, si:busm1-60j23.1), a novel gene and two CpG islands, complete sequence
11639	21	AM06893	Gene	-1.25433	10.0709	-9.3872	0.0388326	1.0219	GB14293-PA		PREDICTED: Apis mellifera similar to DEAH (Asp-Glu-Ala-His) box polypeptide 30 isoform 2 (LOC726077), partial mRNA	Dictyostelium discoideum AX4 DEAD/DEAH box helicase (dhx57) mRNA, complete cds	Borrelia recurrentis A1, complete genome	Borrelia duttonii Ly, complete genome	Borrelia turicatae 91E135, complete genome	Borrelia hermsii DAH, complete genome	Plasmodium yoelii yoelii str. 17XNL ATP-dependent RNA helicase Cdc28 (PY07358) partial mRNA	PREDICTED: Taeniopygia guttata misc_RNA (LOC100224554), miscRNA	PREDICTED: Acyrthosiphon pisum similar to maleless protein (LOC100159147), partial mRNA
1464	23	AM09312	Gene	-1.26497	11.2135	-11.8248	0.0277302	2.0544	GB16733-PA		PREDICTED: Apis mellifera similar to cache domain containing 1 (LOC412944), mRNA	PREDICTED: Nasonia vitripennis similar to dihydropyridine-sensitive l-type calcium channel (LOC100119469), mRNA	PREDICTED: Canis familiaris similar to von Willebrand factor type A and cache domain containing 1 (LOC479541), mRNA	PREDICTED: Tribolium castaneum similar to dihydropyridine-sensitive l-type calcium channel (LOC656480), mRNA	Homo sapiens cDNA FLJ54934 complete cds, highly similar to Homo sapiens cache domain containing 1 (CACHD1), mRNA	PREDICTED: Bos taurus similar to VWFA and cache domain-containing protein 1 precursor (Cache domain-containing protein 1) (CACHD1), mRNA	PREDICTED: Pan troglodytes similar to Cache domain containing 1 (LOC469343), mRNA	Homo sapiens cache domain containing 1 (CACHD1), mRNA	Homo sapiens cache domain containing 1, mRNA (cDNA clone MGC:39570 IMAGE:4836806), complete cds
8279	21	AM12854R	Gene	-1.27816	9.79621	-9.21264	0.0394679	0.935665	jdeC38	DB778019 RIKEN full-length enriched honey bee cDNA library, head Apis mellifera cDNA clone BH10081L18 3', mRNA sequence	Plasmodium falciparum 3D7 chromosome 5	Plasmodium falciparum 3D7 chromosome 13	Plasmodium falciparum 3D7 hypothetical protein (MAL13P1.285) partial mRNA	Vitis vinifera contig VV78X046722.20, whole genome shotgun sequence	Vitis vinifera contig VV78X047195.1, whole genome shotgun sequence	Glycine max strain Williams 82 clone GM_WBa0100B10, complete sequence	Glycine max strain Williams 82 clone GM_WBa0079M06, complete sequence	Borrelia burgdorferi WI91-23 plasmid WI91-23_lp28-4, complete sequence	Homo sapiens limb region 1 homolog (mouse) (LMBR1) on chromosome 7
1514	3	AM00001	Gene	-1.30155	12.7395	-12.5927	0.0246884	2.32404	GB10174-PA		PREDICTED: Apis mellifera similar to insulin-like peptide 3 CG14167-PA (LOC726057), mRNA	Plasmodium falciparum 3D7 chromosome 8	Medicago truncatula clone mth2-23c14, complete sequence	AC007016 Homo sapiens chromosome 4 clone C0478G20 map 4p16, complete sequence	Rattus norvegicus NOVECTOR CH230-6E21 (Children's Hospital Oakland Research Institute Rat (BN/SsNHsd/MCW) BAC library) complete sequence	Streptococcus equi subsp. equi 4047, complete genome	Streptococcus equi subsp. zooepidemicus MGCS10565, complete genome	Vitis vinifera contig VV78X191086.4, whole genome shotgun sequence	Zebrafish DNA sequence from clone DKEY-97I18 in linkage group 16, complete sequence
5180	15	AM03138	Gene	-1.31048	10.0108	-9.77974	0.0372486	1.20914	GB10511-PA		PREDICTED: Apis mellifera similar to Rab38, member of RAS oncogene family (LOC724839), mRNA	PREDICTED: Nasonia vitripennis hypothetical protein LOC100123038 (LOC100123038), mRNA	Branchiostoma floridae hypothetical protein (BRAFLDRAFT_282223) mRNA, complete cds	Nematostella vectensis predicted protein (NEMVEDRAFT_v1g245354) partial mRNA	Branchiostoma floridae hypothetical protein (BRAFLDRAFT_209603) mRNA, partial cds	PREDICTED: Apis mellifera similar to CG8024-PC, isoform C (LOC726876), mRNA	Dictyostelium discoideum AX4 Rab GTPase (rab32A) mRNA, complete cds	Dictyostelium discoideum AX4 Rab GTPase (rab32B) mRNA, complete cds	TSA: Acropora millepora SeqIndex8587, mRNA sequence
4027	13	AM06286	Gene	-1.32554	9.37281	-12.4022	0.0259721	2.25927	GB13688-PA		Apis mellifera AmTret1 mRNA for trehalose transporter AmTRET1, complete cds	Solenopsis invicta glucose transporter 8 mRNA, complete cds	Aedes aegypti sugar transporter partial mRNA	Bombyx mori BmTret1 mRNA for trehalose transporter BmTRET1, complete cds	PREDICTED: Nasonia vitripennis similar to CG30035-PB (LOC100115449), mRNA	PREDICTED: Acyrthosiphon pisum similar to gastric caeca sugar transporter (LOC100169067), partial mRNA	Armigeres subalbatus ASAP ID ACN-0180450 glucose transporter mRNA sequence	PREDICTED: Acyrthosiphon pisum similar to gastric caeca sugar transporter (LOC100159441), mRNA	Culex quinquefasciatus sugar transporter, mRNA
952	7	AM05079	Gene	-1.33396	10.296	-8.69284	0.0420922	0.66733	GB12462-PA		PREDICTED: Apis mellifera similar to CG18812-PC, isoform C (LOC413434), mRNA	PREDICTED: Tribolium castaneum similar to AGAP005091-PB (LOC663539), mRNA	PREDICTED: Apis mellifera similar to CG18812-PC, isoform C (LOC727112), partial mRNA	Aedes aegypti ganglioside induced differentiation associated protein partial mRNA	Culex quinquefasciatus ganglioside induced differentiation associated protein, mRNA	Culex quinquefasciatus ganglioside induced differentiation associated protein, mRNA	Anopheles gambiae str. PEST AGAP005091-PE (AgaP_AGAP005091) mRNA, complete cds	Anopheles gambiae str. PEST AGAP005091-PD (AgaP_AGAP005091) mRNA, complete cds	Drosophila willistoni GK21585 (Dwil\GK21585), mRNA
12676	7	AM01336	Gene	-1.33782	12.0957	-11.4461	0.0292078	1.91261	BI505551	BB170026B10B12.5 Bee Brain Normalized/Subtracted Library, BB17 Apis mellifera cDNA clone BB170026B10B12 5', mRNA sequence	Zebrafish DNA sequence from clone CH211-131D10 in linkage group 7, complete sequence	Vitis vinifera contig VV78X232609.17, whole genome shotgun sequence	Zebrafish DNA sequence from clone CH211-151G17 in linkage group 13 Contains the 5' end of the pcdh15a gene for protocadherin 15a and a CpG island, complete sequence	Zebrafish DNA sequence from clone DKEY-193B15 in linkage group 2 Contains the gng7 gene for guanine nucleotide binding protein (G protein), gamma 7, the gadd45bl gene for growth arrest and DNA-damage-inducible, beta like, the gene for a novel protein similar to human and mouse microtubule-associated protein 1A (MAP1A), a novel gene (zgc:153654), four novel genes, the gene for a novel protein simi…	Zebrafish DNA sequence from clone DKEY-22I16 in linkage group 1 Contains the gene for a novel protein similar to vertebrate cyclic nucleotide gated channel protein family, seven genes for novel proteins, the gene for a novel protein (zgc:66472), the gene for a novel protein similar to vertebrate pim oncogene family and a CpG island, complete sequence	Zebrafish DNA sequence from clone DKEY-73F6 in linkage group 14, complete sequence	AC005520 Homo sapiens PAC clone RP5-1021I20 from 14q24.3, complete sequence	Zebrafish DNA sequence from clone DKEY-170H8 in linkage group 7, complete sequence	Zebrafish DNA sequence from clone CH1073-232N15 in linkage group 2, complete sequence
13804	7	AM00754	Gene	-1.33979	11.2415	-12.1622	0.0264813	2.17572	BH1B0057C06M3	DB770912 RIKEN full-length enriched honey bee cDNA library, head Apis mellifera cDNA clone BH10057C06 3', mRNA sequence	Yersinia pseudotuberculosis PB1/+, complete genome	Yersinia pseudotuberculosis YPIII, complete genome	Yersinia pseudotuberculosis IP 31758, complete genome	Yersinia pseudotuberculosis IP32953 genome, complete sequence	Zebrafish DNA sequence from clone CH73-22C10 in linkage group 20, complete sequence	Saproscincus rosei isolate S3233 16S ribosomal RNA gene, partial sequence; mitochondrial	Medicago truncatula clone mth2-28a1, complete sequence	Medicago truncatula clone mth2-15d23, complete sequence	Homo sapiens B-cell CLL/lymphoma 2 (BCL2) on chromosome 18
11516	15	AM05415	Gene	-1.35857	12.311	-9.74517	0.0372486	1.193	GB12800-PA		PREDICTED: Apis mellifera similar to Ceramidase CG1471-PA, isoform A (LOC409628), mRNA	PREDICTED: Nasonia vitripennis similar to ceramidase (LOC100122600), mRNA	Anopheles gambiae str. PEST AGAP000973-PA (AgaP_AGAP000973) mRNA, complete cds	Drosophila pseudoobscura pseudoobscura GA13191 (Dpse\GA13191), mRNA	Drosophila yakuba CDase (Dyak\CDase), mRNA	Drosophila erecta GG11751 (Dere\GG11751), mRNA	Drosophila ananassae GF22903 (Dana\GF22903), mRNA	Culex quinquefasciatus ceramidase, mRNA	Drosophila sechellia GM12881 (Dsec\GM12881), mRNA
5352	23	AM03791	Gene	-1.35948	10.8282	-9.71559	0.0372486	1.17915	GB11167-PA		Apis mellifera isolate Srev27P complementary sex determiner (csd) mRNA, complete cds	Apis mellifera isolate Sco3P complementary sex determiner (csd) mRNA, complete cds	Apis mellifera isolate Lco13 complementary sex determiner (csd) mRNA, complete cds	Apis mellifera isolate Srev216P complementary sex determiner (csd) mRNA, complete cds	Apis mellifera complementary sex determiner (csd) mRNA, csd-A2-8 allele, complete cds	Apis mellifera complementary sex determiner (csd) mRNA, csd-C allele, complete cds	Apis mellifera complementary sex determiner (csd) mRNA, csd-S1-5 allele, complete cds	Apis mellifera complementary sex determiner (csd) mRNA, csd-B2-6 allele, complete cds	Apis mellifera complementary sex determiner (csd) mRNA, csd-B1-6 allele, complete cds
8538	11	AM09879	Gene	-1.37916	11.9318	-9.77662	0.0372486	1.20768	GB17304-PA		PREDICTED: Apis mellifera similar to CG3957-PA (LOC413053), mRNA	PREDICTED: Nasonia vitripennis similar to serine-threonine kinase receptor-associated protein (LOC100118098), mRNA	PREDICTED: Acyrthosiphon pisum similar to serine-threonine kinase receptor-associated protein (strap) (LOC100161090), mRNA	Drosophila willistoni GK23046 (Dwil\GK23046), mRNA	Aedes aegypti clone AET-5874 serine-threonine kinase receptor-associated protein mRNA, partial cds	PREDICTED: Monodelphis domestica hypothetical protein LOC100011489 (LOC100011489), mRNA	Aedes aegypti serine-threonine kinase receptor-associated protein (strap) partial mRNA	Aedes aegypti serine-threonine kinase receptor-associated protein (strap) partial mRNA	Homo sapiens pt-wd mRNA for WD-40 repeat protein, complete cds
4174	19	AM10159	Gene	-1.38023	10.3466	-8.85677	0.0418412	0.75388	GB17588-PA		PREDICTED: Apis mellifera similar to Probable cytochrome P450 6a14 (CYPVIA14) (LOC550965), mRNA	PREDICTED: Apis mellifera similar to Probable cytochrome P450 6a14 (CYPVIA14), transcript variant 1 (LOC551028), mRNA	PREDICTED: Apis mellifera similar to Probable cytochrome P450 6a14 (CYPVIA14), transcript variant 2 (LOC551028), mRNA	PREDICTED: Apis mellifera similar to Probable cytochrome P450 6a14 (CYPVIA14) (LOC551197), mRNA	PREDICTED: Apis mellifera similar to Probable cytochrome P450 6a14 (CYPVIA14), transcript variant 1 (LOC413083), mRNA	PREDICTED: Apis mellifera similar to Probable cytochrome P450 6a14 (CYPVIA14) (LOC413306), mRNA	PREDICTED: Apis mellifera similar to Probable cytochrome P450 6a14 (CYPVIA14) (LOC411615), mRNA	PREDICTED: Apis mellifera similar to Probable cytochrome P450 6a13 (CYPVIA13) (LOC727598), partial mRNA	PREDICTED: Apis mellifera similar to Probable cytochrome P450 6a13 (CYPVIA13) (LOC726690), mRNA
8477	9	AM02658	Gene	-1.38408	11.3147	-11.612	0.0287603	1.97548	GB10030-PA		PREDICTED: Apis mellifera similar to CG33298-PA, isoform A (LOC409192), mRNA	PREDICTED: Nasonia vitripennis similar to CG33298-PB (LOC100120212), mRNA	Drosophila virilis GJ18022 (Dvir\GJ18022), mRNA	PREDICTED: Tribolium castaneum similar to AGAP010026-PA (LOC656757), mRNA	Drosophila pseudoobscura pseudoobscura GA25312 (Dpse\GA25312), mRNA	Drosophila persimilis GL26156 (Dper\GL26156), mRNA	Anopheles gambiae str. PEST AGAP010026-PA (AgaP_AGAP010026) mRNA, complete cds	Drosophila yakuba GE18846 (Dyak\GE18846), mRNA	Drosophila ananassae GF22754 (Dana\GF22754), mRNA
2591	21	AM05916	Gene	-1.38975	11.6776	-11.668	0.0286663	1.99645	GB13312-PA		PREDICTED: Apis mellifera similar to Organic cation transporter CG6331-PA (LOC412399), mRNA	PREDICTED: Nasonia vitripennis similar to sugar transporter (LOC100124063), mRNA	PREDICTED: Tribolium castaneum similar to sugar transporter (LOC663415), mRNA	Drosophila willistoni GK11734 (Dwil\GK11734), mRNA	Drosophila willistoni GK11735 (Dwil\GK11735), mRNA	DMORCT2 D.melanogaster mRNA for putative organic cation transporter, 2064 bp	Culex quinquefasciatus organic cation transporter protein, mRNA	Mus musculus BAC clone RP23-306A2 from chromosome 1, complete sequence	Mus musculus BAC clone RP24-193D9 from chromosome 1, complete sequence
11770	19	AM03193	Gene	-1.39257	10.2545	-8.36456	0.0446707	0.488403	GB10566-PA		PREDICTED: Apis mellifera hypothetical protein LOC725853 (LOC725853), mRNA	PREDICTED: Apis mellifera hypothetical protein LOC724197 (LOC724197), mRNA	Populus trichocarpa predicted protein, mRNA	Caenorhabditis elegans cosmid F13H6, complete sequence	Mus musculus BAC clone RP24-284L24 from chromosome 16, complete sequence	Mus musculus BAC clone RP23-459J16 from chromosome 16, complete sequence	Homo sapiens transcriptional co-repressor Sin3A mRNA, partial cds	Plasmodium falciparum 3D7 chromosome 3	Macaca mulatta BAC CH250-206B6 (Children's Hospital Oakland Research Institute Rhesus macaque Adult Male BAC Library) complete sequence
6140	15	AM09864	Gene	-1.40011	10.8799	-12.0623	0.0270208	2.14027	GB17289-PA		PREDICTED: Apis mellifera similar to N-acetylneuraminate pyruvate lyase (LOC725646), mRNA	PREDICTED: Nasonia vitripennis similar to 2-Keto-3-deoxy-(6-phospho-)gluconate aldolase, putative (LOC100121176), mRNA	PREDICTED: Tribolium castaneum similar to N-acetyl neuraminate lyase (LOC100142385), mRNA	PREDICTED: Nasonia vitripennis similar to 2-Keto-3-deoxy-(6-phospho-)gluconate aldolase, putative (LOC100124084), mRNA	Candida dubliniensis CD36 chromosome 4, complete sequence	Plasmodium vivax SaI-1 hypothetical protein PVX_085770 partial mRNA	Callicebus moloch clone LB5-83N20, complete sequence	Paramecium tetraurelia hypothetical protein (GSPATT00015916001) partial mRNA	CNS09RIY Single read from an extremity of a full-length cDNA clone made from Anopheles gambiae total adult females. 3-PRIME end of clone FK0AAC9BF07 of strain 6-9 of Anopheles gambiae (African malaria mosquito)
9673	1	AM08218	Gene	-1.41805	9.62402	-11.8268	0.0277302	2.05511	GB15634-PA		PREDICTED: Apis mellifera similar to Probable cytochrome P450 305a1 (CYPCCCVA1) (LOC551179), mRNA	PREDICTED: Nasonia vitripennis similar to cytochrome P450 CYP15A1 (LOC100121983), mRNA	Culex quinquefasciatus conserved hypothetical protein, mRNA	Culex quinquefasciatus cytochrome P450, mRNA	Xenopus tropicalis hypothetical protein LOC100145285, mRNA (cDNA clone MGC:135455 IMAGE:7553075), complete cds	Oryza sativa (japonica cultivar-group) chromosome 5 BAC clone OSJNBa0034M22, complete sequence	Oryza sativa (japonica cultivar-group) chromosome 5 PAC clone P0508G08, complete sequence	Oryza sativa (japonica cultivar-group) genomic DNA, chromosome 5	Reticulitermes flavipes cytochrome p450 (CYP15A1) mRNA, complete cds
228	23	AM04859	Gene	-1.43257	10.1668	-9.53543	0.0380888	1.09367	GB12239-PA		PREDICTED: Apis mellifera similar to Zeelin1 CG6803-PD, isoform D (LOC409805), mRNA	PREDICTED: Nasonia vitripennis similar to GH14252p (LOC100120906), mRNA	PREDICTED: Apis mellifera hypothetical LOC409805 (LOC409805), partial mRNA	PREDICTED: Tribolium castaneum similar to Zeelin1 CG6803-PD, transcript variant 2 (LOC655573), mRNA	Gryllus bimaculatus mRNA, GBcontig31391	Bombyx mori myofilin variant C mRNA, complete cds, alternatively spliced	Bombyx mori myofilin variant B mRNA, complete cds, alternatively spliced	Bombyx mori myofilin variant A mRNA, complete cds, alternatively spliced	Bombyx mandarina myofilin variant A mRNA, complete cds, alternatively spliced
5868	23	AM01604	Gene	-1.46914	13.8842	-8.65251	0.0420922	0.645755	BI508374		Zea mays clone 279810 omega-6 fatty acid desaturase, endoplasmic reticulum isozyme 2 mRNA, complete cds	Plasmodium falciparum 3D7 chromosome 2, complete sequence	Plasmodium falciparum 3D7 hypothetical protein (PFB0470w) mRNA, complete cds	Homo sapiens TAP binding protein (tapasin) (TAPBP) on chromosome 6	Mus musculus BAC clone RP23-81D11 from chromosome 19, complete sequence	Human DNA sequence from clone ICRF6c-CF0811 on chromosome 6 Contains the 3' end of the DAXX gene for death-associated protein 6 (Fas-binding protein), the ZNF297 gene for zinc finger protein 297 (BING1), the TAPBP gene for TAP-binding protein (tapasin), the RAB2L gene for RAB2 protein (member of RAS oncogene family)-like protein, the HKE2 gene for HLA class II region protein KE2, the 5' end of th…	Human DNA sequence from clone XXbac-185D15 on chromosome 6 Contains the RPS18 gene for ribosomal protein S18, the B3GALT4 gene for UDP-Gal:betaGlcNAc beta 1,3-galactosyltransferase, polypeptide 4, the WDR46 gene for WD repeat domain 46, the PFDN6 gene for prefoldin subunit 6, the RGL2 gene for ral guanine nucleotide dissociation stimulator-like 2, the TAPBP gene for TAP binding protein (tapasin),…	Human DNA sequence from clone DAMC-227D19 on chromosome 6, complete sequence	Vitis vinifera contig VV78X093147.2, whole genome shotgun sequence
13875	5	AM08671	Gene	-1.47724	11.24	-10.9442	0.0324482	1.71504	GB16090-PA		PREDICTED: Apis mellifera similar to CG6688-PA (LOC408542), mRNA	Homo sapiens chromosome 5 clone RP11-679B13, complete sequence	Homo sapiens chromosome 5 clone CTD-2319M2, complete sequence	Fusobacterium nucleatum subsp. nucleatum ATCC 25586, complete genome	Plasmodium berghei strain ANKA hypothetical protein (PB402000.00.0) partial mRNA	Plasmodium yoelii yoelii str. 17XNL hypothetical protein (PY02207) partial mRNA	HUMCD6403 Human Fc gamma receptor type I (CD64) gene, exon 3	Saccharomyces cerevisiae YJM789 mitochondrion, complete genome	Medicago truncatula chromosome 8 clone mth2-57p18, complete sequence
433	1	AM00633	Gene	-1.49543	13.1452	-10.8421	0.0332447	1.6734	BH1B0042B08M3	DB766675 RIKEN full-length enriched honey bee cDNA library, head Apis mellifera cDNA clone BH10042B08 3', mRNA sequence	Zebrafish DNA sequence from clone DKEY-167I21 in linkage group 1 Contains the gene for a novel protein similar to vertebrate mitochondrial carrier triple repeat 1 (MCART1, zgc:73228), t he gene for a novel protein (zgc:195282), the 5' end of the gene for a novel protein similar to phosphoglucomutase 2 (PGM2, zgc:77113) , a novel gene and a CpG island, complete sequence	Schizosaccharomyces pombe chromosome II	Pan troglodytes BAC clone CH251-15E3 from chromosome 15, complete sequence	M.truncatula DNA sequence from clone MTH2-10O19 on chromosome 3, complete sequence	Dictyostelium discoideum AX4 hypothetical protein (DDBDRAFT_0188347) partial mRNA	RP43043M20 Pan troglodytes chromosome X BAC RP43-043M20, complete sequence	Homo sapiens chromosome 15, clone RP11-758N13, complete sequence	Homo sapiens chromosome 15, clone RP11-1000B6, complete sequence	Homo sapiens chromosome 15, clone RP11-1203N1, complete sequence
2960	15	AM10617	Gene	-1.50054	10.9239	-11.5125	0.0290391	1.93792	GB18045-PA		PREDICTED: Apis mellifera glutathione-S-transferase 1 (Gst1), mRNA	Apis mellifera ligustica glutathione-S-transferase 1 (gst1) mRNA, gst1-1 allele, partial cds	Bombus ignitus glutathione S-transferase mRNA, complete cds	AF273039 Anopheles dirus glutathione transferase GST1-3 mRNA, complete cds	PREDICTED: Tribolium castaneum similar to glutathione S-transferase (LOC663119), mRNA	AGGST15 Anopheles gambiae mRNA for GSTD1-5 protein	PREDICTED: Nasonia vitripennis similar to glutathione-S-transferase-like protein (LOC100114423), mRNA	Anopheles gambiae str. PEST glutathione transferase (AGAP004164-PA) (GSTD1) mRNA, complete cds	CNS09RM8 Single read from an extremity of a full-length cDNA clone made from Anopheles gambiae total adult females. 5-PRIME end of clone FK0AAC9CC11 of strain 6-9 of Anopheles gambiae (African malaria mosquito)
6	11	AM03683	Gene	-1.5098	10.2042	-9.71649	0.0372486	1.17957	GB11059-PA		PREDICTED: Apis mellifera similar to Retinoid- and fatty-acid binding protein CG11064-PA, transcript variant 1 (LOC408961), mRNA	PREDICTED: Nasonia vitripennis similar to apolipophorin (LOC100120378), mRNA	Galleria mellonella apolipophorin mRNA, partial cds	PREDICTED: Tribolium castaneum similar to Retinoid- and fatty-acid binding protein CG11064-PA (LOC663181), mRNA	Drosophila willistoni GK13707 (Dwil\GK13707), mRNA	Culex quinquefasciatus apolipophorins, mRNA	Anopheles gambiae str. PEST AGAP001826-PA (AgaP_AGAP001826) mRNA, complete cds	DQ369263S2 Anopheles gambiae lipophorin mRNA, partial sequence	Streptomyces avermitilis MA-4680 DNA, complete genome
2013	17	AM00404	Gene	-1.51398	13.5075	-14.715	0.0216501	2.96279	BH1B0008C15M3	AM2-AE0010-300702-022-G01 AE0010 Apis mellifera cDNA, mRNA sequence	Human DNA sequence from clone RP3-528L19 on chromosome 6q23 Contains part of the SGK gene for serum/glucocorticoid regulated kinase, complete sequence	Populus trichocarpa predicted protein, mRNA	Paramecium tetraurelia hypothetical protein (GSPATT00032936001) partial mRNA	Gramella forsetii KT0803 complete circular genome	Candida dubliniensis CD36 chromosome 6, complete sequence	Zebrafish DNA sequence from clone DKEY-200F17 in linkage group 8, complete sequence	Babesia bovis small heat shock protein (BBOV_II004080) mRNA, complete cds	Zebrafish DNA sequence from clone CH211-133D10 in linkage group 21, complete sequence	Babesia bovis small heat shock protein gene, complete cds
1346	3	AM08079	Gene	-1.51715	11.3163	-12.8157	0.0234277	2.39815	GB15494-PA		PREDICTED: Apis mellifera hypothetical protein LOC724582 (LOC724582), mRNA	Drosophila melanogaster chromosome 2R, complete sequence	Drosophila melanogaster verprolin 1 (Vrp1), transcript variant D, mRNA	Drosophila melanogaster verprolin 1 (Vrp1), transcript variant C, mRNA	Drosophila melanogaster, chromosome 2R, region 58C-58D, BAC clone BACR02O12, complete sequence	AC004365 Drosophila melanogaster (P1 DS00642 (D59)) DNA sequence, complete sequence	Pig DNA sequence from clone CH242-10P9 on chromosome 14, complete sequence	Nasonia giraulti BAC NG_Bb-47D01 (Clemson University Genomics Nasonia giraulti BAC Library) complete sequence	Rickettsia conorii str. Malish 7, complete genome
9693	17	AM08366	Gene	-1.57076	9.67528	-8.50214	0.0431503	0.564319	GB15784-PA		PREDICTED: Apis mellifera similar to CG10311-PA (LOC724286), mRNA	Armigeres subalbatus ASAP ID ACN-0182334 conserved unknown mRNA sequence	Aedes aegypti hypothetical protein partial mRNA	Aedes aegypti ASAP ID: 42987 conserved unknown mRNA sequence	Dictyostelium discoideum AX4 hypothetical protein (DDBDRAFT_0205242) partial mRNA	Homo sapiens BAC clone RP11-571I1 from 4, complete sequence	Mus musculus BAC clone RP23-210A16 from chromosome 5, complete sequence	Sus scrofa alpha S1 casein (CSN1S1) gene, complete cds	Sus scrofa beta-casein (csn2) gene, complete cds
10383	5	AM11280	Gene	-1.5763	13.3761	-9.67484	0.0372486	1.15998	GB18719-PA		PREDICTED: Apis mellifera similar to R04B5.5 (LOC410167), mRNA	Lysiphlebus testaceipes putative zinc-containing alcohol dehydrogenase mRNA, complete cds	PREDICTED: Nasonia vitripennis similar to putative zinc-containing alcohol dehydrogenase (LOC100120535), mRNA	Mus musculus BAC clone CH25-133C16 from chromosome 14, complete sequence	Neurospora crassa OR74A hypothetical protein NCU00028 partial mRNA	Mus musculus BAC clone RP23-355N1 from 9, complete sequence	Mus musculus BAC clone RP23-342O10 from chromosome 14, complete sequence	Mouse DNA sequence from clone RP23-21O10 on chromosome 9, complete sequence	Xanthomonas axonopodis pv. citri str. 306, complete genome
10138	19	AM07823	Gene	-1.58407	12.2075	-13.4289	0.0227476	2.593	GB15234-PA		Vitis vinifera contig VV78X079642.3, whole genome shotgun sequence	Vitis vinifera contig VV78X272844.8, whole genome shotgun sequence	Vitis vinifera contig VV78X119447.4, whole genome shotgun sequence	Papilio xuthus mitochondrion, partial genome	Vitis vinifera contig VV78X129211.71, whole genome shotgun sequence	Vitis vinifera contig VV78X240783.5, whole genome shotgun sequence	Zebrafish DNA sequence from clone DKEY-234E8 in linkage group 7, complete sequence	Aspergillus fumigatus Af293 plasma membrane H(+)ATPase, putative (AFUA_5G03550), partial mRNA	Homo sapiens chromosome 5 clone CTB-105L4, complete sequence
88	7	AM06310	Gene	-1.62562	14.7273	-8.71576	0.0420542	0.679539	GB13712-PA		PREDICTED: Apis mellifera similar to CG17386-PA (LOC724377), mRNA	Drosophila simulans GD11054 (Dsim\GD11054), mRNA	Drosophila erecta GG20457 (Dere\GG20457), mRNA	Manduca sexta acheron mRNA, partial cds	Aedes aegypti hypothetical protein AaeL_AAEL014964 partial mRNA	Culex quinquefasciatus conserved hypothetical protein, mRNA	Drosophila melanogaster FI03833 full insert cDNA	Drosophila persimilis GL10694 (Dper\GL10694), mRNA	Drosophila melanogaster chromosome 2R, complete sequence
4373	9	AM02099	Gene	-1.66871	13.0576	-13.1982	0.0233425	2.52121	BI513090	NM_001011629.1 [Apis mellifera putative transcription factor mblk-1 (Mblk-1), mRNA]	Apis mellifera mblk-1 mRNA, complete cds	Apis mellifera mblk-1 mRNA, non-coding region	Mus musculus nuclear receptor subfamily 1, group H, member 3 (Nr1h3) gene, complete cds	Mouse DNA sequence from clone RP23-42N14 on chromosome 2 Contains the 3' end of the Pacsin3 gene for protein kinase C and casein kinase substrate in neurons 3, the Zfp289 gene for zinc finger protein 289, a novel gene, an immediate early response 3 interacting protein 1 (Ier3ip1) pseudogene, the 5' end of the Lrp4 gene for low density lipoprotein receptor-related protein 4 and two CpG islands, co…	Plasmodium falciparum 3D7 chromosome 3	Populus trichocarpa clone POP008-I05, complete sequence	Homo sapiens chromosome 8, clone RP11-661A12, complete sequence	Homo sapiens chromosome 8, clone RP11-909N17, complete sequence	Human DNA sequence from clone RP11-632L2 on chromosome 13 Contains a novel gene, the 5' end of the GPC6 gene for glypican 6 and a CpG island, complete sequence
4019	21	AM02138	Gene	-1.69654	12.64	-15.2531	0.0191868	3.1035	BI513405	BB160012B10F05.5 Bee Brain Normalized Library, BB16 Apis mellifera cDNA clone BB160012B10F05 5', mRNA sequence	Pan troglodytes BAC clone CH251-439K5 from chromosome x, complete sequence	Mus musculus BAC clone RP24-137D2 from chromosome 12, complete sequence	Mus musculus BAC clone RP23-71C23 from chromosome 12, complete sequence	Human DNA sequence from clone LL0XNC01-250H12 on chromosome X Contains the RAB40A member of the RAS oncogene family and two novel genes, complete sequence	Mouse DNA sequence from clone RP23-113K9 on chromosome 2 Contains the 5' end of the Pip5k2a gene for phosphatidylinositol-4-phosphate 5-kinase type II alpha, an expressed sequence 2 embryonic lethal (Es2el) pseudogene and a CpG island, complete sequence	Mus musculus BAC clone RP24-141H20 from chromosome 19, complete sequence	Sus scrofa mRNA, clone:AMP010010D08, expressed in alveolar macrophage	Rattus norvegicus hypothetical protein LOC681210, mRNA (cDNA clone MGC:94891 IMAGE:7111103), complete cds	Mus musculus BAC clone RP24-497H13 from chromosome 16, complete sequence
10844	15	AM02326	Gene	-1.72607	13.9715	-11.9664	0.0275577	2.10585	BI514904	NW_001253495.1 SET: UI_EST BI514904; Apis mellifera linkage group 8 genomic contig, reference assembly (based on Amel_4.0 Group8.2)	Zebrafish DNA sequence from clone CH211-196F2 in linkage group 19, complete sequence	Mus musculus BAC clone RP23-365H24 from 8, complete sequence	Mouse DNA sequence from clone RP23-477E1 on chromosome 8, complete sequence	Mus musculus chromosome UNK clone RP23-27L12, complete sequence	Human DNA sequence from clone RP4-671G15 on chromosome 1p13.1-13.3 Contains the 3' end of the gene for a novel protein, the 5' end of the WNT2B gene for wingless-type MMTV integration site family, member 2B and a CpG island, complete sequence	Zebrafish DNA sequence from clone DKEY-123F20 in linkage group 5 Contains the gene for a novel protein similar to vertebrate syntrophin, gamma 2 (SNTG2) and three CpG islands, complete sequence	Zebrafish DNA sequence from clone CH211-195M9 in linkage group 24, complete sequence	Plasmodium falciparum 3D7 chromosome 6	Pan troglodytes BAC clone CH251-507J21 from chromosome 7, complete sequence
10969	1	AM12877	Gene	-1.73522	11.4728	-10.3578	0.0358233	1.46906		NW_001253288.1 SET: JDE_EST jdeF08_3DEF1; Apis mellifera linkage group 2 genomic contig, reference assembly (based on Amel_4.0 Group2.12)
8056	7	AM07913	Gene	-1.73987	9.18698	-10.1237	0.036476	1.36597	GB15325-PA		PREDICTED: Apis mellifera similar to homogentisate 1,2-dioxygenase CG4779-PA (LOC726845), partial mRNA	PREDICTED: Nasonia vitripennis similar to homogentisate 1,2-dioxygenase (LOC100120891), mRNA	Drosophila willistoni GK14896 (Dwil\GK14896), mRNA	Drosophila virilis GJ13212 (Dvir\GJ13212), mRNA	Schmidtea mediterranea clone H.109.5e unknown mRNA sequence	Drosophila grimshawi GH10766 (Dgri\GH10766), mRNA	Drosophila ananassae GF14763 (Dana\GF14763), mRNA	Anopheles gambiae str. PEST AGAP009609-PA (AgaP_AGAP009609) mRNA, complete cds	Drosophila mojavensis GI20619 (Dmoj\GI20619), mRNA
13398	11	AM12218	Gene	-1.74569	10.4085	-9.38034	0.0388326	1.01855	GB19670-PA		PREDICTED: Apis mellifera similar to CG5840-PA, isoform A (LOC408859), mRNA	PREDICTED: Nasonia vitripennis similar to pyrroline-5-carboxylate reductase (LOC100115621), mRNA	Aedes aegypti pyrroline-5-carboxylate reductase partial mRNA	Aedes aegypti pyrroline-5-carboxylate reductase (P5CR-3) mRNA, complete cds	Aedes aegypti ASAP ID: 34591 pyrroline 5-carboxylate reductase mRNA sequence	PREDICTED: Apis mellifera similar to Pyrroline 5-carboyxlate reductase CG6009-PA (LOC412234), mRNA	Thermoanaerobacter pseudethanolicus ATCC 33223, complete genome	Thermoanaerobacter sp. X514, complete genome	Armigeres subalbatus ASAP ID ACN-0182902 putative: pyrroline-5-carboxylate reductase mRNA sequence
7561	1	AM07517	Gene	-1.75483	12.3507	-8.73648	0.0420542	0.690548	GB14926-PA		PREDICTED: Apis mellifera similar to CG18410-PA (LOC726475), mRNA	PREDICTED: Equus caballus similar to acyl-Coenzyme A binding domain containing 3 (LOC100058044), mRNA	Culex quinquefasciatus soluble guanylate cyclase 88E, mRNA	Oryza sativa chromosome 3 B1394A07 genomic sequence, complete sequence	Oryza sativa chromosome 3 BAC OSJNBb0029I19 genomic sequence, complete sequence	Oryza sativa (japonica cultivar-group) genomic DNA, chromosome 3	Solanum lycopersicum cDNA, clone: LEFL1039AB08, HTC in leaf	Drosophila pseudoobscura pseudoobscura GA14925 (Dpse\GA14925), mRNA	Drosophila persimilis GL13863 (Dper\GL13863), mRNA
5817	17	AM06947	Gene	-1.78117	10.7175	-13.8879	0.0220785	2.73074	GB14349-PA		Zebrafish DNA sequence from clone DKEY-181M21 in linkage group 18 Contains the gene for a novel protein similar to H.sapiens ARSA, arylsulfatase A (ARSA, zgc:101575), the gene for a novel protein similar to H.sapiens mitogen-activated protein kinase 8 interacting protein, the gene for a novel protein similar to H.Sapiens choline kinase family protein and three CpG islands, complete sequence	Zebrafish DNA sequence from clone DKEY-180H12 in linkage group 18, complete sequence	AF312225 Homo sapiens chromosome 2 map 2q37.1, complete sequence	Homo sapiens BAC clone RP11-563E16 from 2, complete sequence	Drosophila grimshawi GH15078 (Dgri\GH15078), mRNA	Vanderwaltozyma polyspora DSM 70294 hypothetical protein (Kpol_1025p2) partial mRNA	Arabidopsis thaliana BEN1; oxidoreductase, acting on CH-OH group of donors (BEN1) mRNA, complete cds	Trichomonas vaginalis G3 hypothetical protein (TVAG_019250) partial mRNA	Chaetomium globosum CBS 148.51 hypothetical protein (CHGG_04641) partial mRNA
9458	3	AM09450	Gene	-1.78593	12.034	-15.2212	0.0191868	3.09538	GB16873-PA		PREDICTED: Apis mellifera similar to ftz transcription factor 1 CG4059-PB, isoform B (LOC726450), mRNA	PREDICTED: Nasonia vitripennis similar to ENSANGP00000007312 (LOC100115727), mRNA	PREDICTED: Tribolium castaneum similar to ecdysone response nuclear receptor Ftz-F1 (LOC658929), mRNA	Blattella germanica mRNA for nuclear receptor (ftz-F1 gene)	Bombyx mori ecdysone response nuclear receptor Ftz-F1 (ftz-f1) mRNA, complete cds	BMOFTZF1P Bombyx mori mRNA for BmFTZ-F1 protein, complete cds	AF288089 Manduca sexta nuclear hormone receptor betaFTZ-F1 mRNA, complete cds	PREDICTED: Acyrthosiphon pisum similar to nuclear hormone receptor ftz-f1 (ftz-f1 alpha) (LOC100162562), mRNA	Anopheles gambiae str. PEST AGAP005661-PB (AgaP_AGAP005661) mRNA, complete cds
5944	7	AM01690	Gene	-1.79607	10.7405	-15.9772	0.0177596	3.28119	BI509284	BB170032A10A03.5 Bee Brain Normalized/Subtracted Library, BB17 Apis mellifera cDNA clone BB170032A10A03 5', mRNA sequence	Pan troglodytes BAC clone CH251-641I2 from chromosome 7, complete sequence	Bos taurus ATPase inhibitory factor 1, mRNA (cDNA clone MGC:137022 IMAGE:8021258), complete cds	Haematobia irritans irritans mitochondrion, complete genome	Brassica rapa subsp. pekinensis clone KBrB007I19, complete sequence	Dictyostelium discoideum AX4 hypothetical protein (DDBDRAFT_0189420) partial mRNA	Brassica rapa subsp. pekinensis clone KBrH080C09, complete sequence	Human DNA sequence from clone RP11-569H20 on chromosome X, complete sequence	Homo sapiens chromosome 8, clone CTA-204B4, complete sequence	Homo sapiens chromosome 19 clone LLNLR-242C9, complete sequence
455	21	AM12627	Gene	-1.831	10.8537	-15.4914	0.0189777	3.1634	GB20079-PA		PREDICTED: Apis mellifera similar to Phosphatidylcholine:ceramide cholinephosphotransferase 1 (Transmembrane protein 23) (Sphingomyelin synthase 1) (Mob protein), transcript variant 1 (LOC408766), mRNA	PREDICTED: Nasonia vitripennis similar to spingomyelin synthetase (LOC100120614), mRNA	PREDICTED: Apis mellifera similar to F53B1.2 (LOC725445), partial mRNA	Aedes aegypti spingomyelin synthetase partial mRNA	Aedes aegypti spingomyelin synthetase partial mRNA	PREDICTED: Tribolium castaneum similar to spingomyelin synthetase (LOC657306), mRNA	Culex quinquefasciatus Phosphatidylcholine:ceramide cholinephosphotransferase 1, mRNA	PREDICTED: Acyrthosiphon pisum similar to spingomyelin synthetase (LOC100162696), mRNA	Brugia malayi Phosphatidylcholine:ceramide cholinephosphotransferase 1 partial mRNA
4353	17	AM08049	Gene	-1.83903	11.7302	-13.9178	0.0220785	2.73946	GB15462-PA		Sphingopyxis alaskensis RB2256, complete genome	Rattus norvegicus 4 BAC CH230-185G5 (Children's Hospital Oakland Research Institute) complete sequence	Micromonas sp. RCC299 chromosome 10, complete sequence	TSA: Hippoglossus hippoglossus all_halibut.789.C1 mRNA sequence	Mus musculus BAC clone RP24-199L11 from chromosome 8, complete sequence	Homo sapiens BAC clone RP11-419E3 from 4, complete sequence	Mouse DNA sequence from clone RP23-198N8 on chromosome 11 Contains the Mor2 gene for soluble malate dehydrogenase, a novel gene, a phosphoglycerate mutase (Pgam) pseudogene and a CpG island, complete sequence	Mouse DNA sequence from clone RP23-415C3 on chromosome 2 Contains the 3' end of the Pter gene for phosphotriesterase related, the C1ql3 gene for C1q-like 3, the 3' end of the Rsu1 gene for Ras suppressor protein 1 and a CpG island, complete sequence	Mus musculus BAC clone RP23-66P19 from 8, complete sequence
4088	15	AM00518	Gene	-1.88369	14.0044	-12.7918	0.0234277	2.39031	BH1B0024F21M3	DB761608 RIKEN full-length enriched honey bee cDNA library, head Apis mellifera cDNA clone BH10024F21 3', mRNA sequence
305	9	AM10477	Gene	-1.88487	10.3302	-14.5705	0.0217849	2.92366	GB17906-PA		PREDICTED: Apis mellifera similar to Chloride intracellular channel CG10997-PA (LOC408481), mRNA	PREDICTED: Nasonia vitripennis similar to chloride intracellular channel 6-like protein (LOC100116483), mRNA	Drosophila ananassae GF19090 (Dana\GF19090), mRNA	Aedes aegypti clone AET-565 chloride intracellular channel 6-like protein mRNA, complete cds	Drosophila mojavensis GI21754 (Dmoj\GI21754), mRNA	Drosophila yakuba GE16136 (Dyak\GE16136), mRNA	Drosophila simulans GD15871 (Dsim\GD15871), mRNA	Drosophila sechellia GM17583 (Dsec\GM17583), mRNA	Drosophila grimshawi GH17841 (Dgri\GH17841), mRNA
8054	3	AM10532	Gene	-1.90921	12.0252	-12.7929	0.0234277	2.39066	GB17959-PA		PREDICTED: Apis mellifera similar to CG8929-PC, isoform C, transcript variant 1 (LOC411655), mRNA	Clostridium botulinum B str. Eklund 17B, complete genome	Clostridium botulinum E3 str. Alaska E43, complete genome	Clostridium beijerinckii NCIMB 8052, complete genome	Spiroplasma citri GII3-3X chromosome, contig Contig12	PREDICTED: Gallus gallus heat-responsive protein 12 (HRSP12), mRNA	Clostridium botulinum A3 str. Loch Maree, complete genome	Clostridium botulinum B1 str. Okra, complete genome	Clostridium botulinum F str. Langeland, complete genome
4908	23	AM11582	Gene	-1.92747	9.88211	-10.1355	0.036476	1.37124	GB19027-PA		PREDICTED: Apis mellifera similar to R151.4a (LOC725670), mRNA	PREDICTED: Hydra magnipapillata similar to predicted protein (LOC100214111), mRNA	PREDICTED: Hydra magnipapillata similar to vascular endothelial growth factor receptor (LOC100205025), mRNA	PREDICTED: Hydra magnipapillata similar to vascular endothelial growth factor receptor (LOC100203857), partial mRNA	SPU17164 Strongylocentrotus purpuratus fibroblast growth factor receptor mRNA, complete cds	PREDICTED: Hydra magnipapillata similar to fibroblast growth factor receptor 2 (LOC100209956), partial mRNA	Suberites domuncula mRNA for receptor tyrosine kinase (rtkvs gene)	PREDICTED: Hydra magnipapillata hypothetical protein LOC100206343 (LOC100206343), mRNA	PREDICTED: Hydra magnipapillata similar to ret proto-oncogene (LOC100215147), partial mRNA
9860	15	AM04398	Gene	-1.96878	12.4064	-13.7177	0.0221468	2.68045	GB11779-PA		PREDICTED: Apis mellifera similar to CG9650-PB, isoform B (LOC724150), mRNA	Nasonia vitripennis B-cell CLL/lymphoma 11-like protein (LOC100187718), mRNA	Anopheles gambiae str. PEST AGAP002610-PA (AgaP_AGAP002610) mRNA, partial cds	Drosophila pseudoobscura pseudoobscura GA23719 (Dpse\GA23719), mRNA	Drosophila persimilis GL14690 (Dper\GL14690), mRNA	Drosophila ananassae GF21345 (Dana\GF21345), mRNA	Drosophila mojavensis GI15941 (Dmoj\GI15941), mRNA	Drosophila simulans GD16837 (Dsim\GD16837), mRNA	PREDICTED: Acyrthosiphon pisum similar to B-cell CLL/lymphoma 11A (LOC100166447), mRNA
5358	11	AM12778	Gene	-2.05612	11.9014	-18.9896	0.0124029	3.89958	GB30028-PA	GB30028-RA [PREDICTED: Apis mellifera similar to DE-cadherin precursor (Protein shotgun) (LOC410585), mRNA]	PREDICTED: Apis mellifera similar to DE-cadherin precursor (Protein shotgun) (LOC410585), mRNA	Kluyveromyces lactis NRRL Y-1140, KLLA0F12430g hypothetical protein partial mRNA	Kluyveromyces lactis strain NRRL Y-1140 chromosome F complete sequence	Homo sapiens 12 BAC RP11-21K20 (Roswell Park Cancer Institute Human BAC Library) complete sequence	PREDICTED: Hydra magnipapillata similar to Ester hydrolase C11orf54 (LOC100205675), mRNA	PREDICTED: Hydra magnipapillata hypothetical protein LOC100200436 (LOC100200436), mRNA	PREDICTED: Ciona intestinalis similar to myomesin (LOC100180349), mRNA	H.melpomene DNA sequence from clone AEHM-7E22, complete sequence	Homo sapiens protein tyrosine phosphatase, receptor type, C (PTPRC) on chromosome 1
11060	15	AM01554	Gene	-2.08102	8.73703	-9.47732	0.038287	1.06569	BI507908	BB170003B10D05.5 Bee Brain Normalized/Subtracted Library, BB17 Apis mellifera cDNA clone BB170003B10D05 5', mRNA sequence	Vitis vinifera contig VV78X170535.12, whole genome shotgun sequence	Vitis vinifera contig VV78X037181.25, whole genome shotgun sequence	Canis Familiaris chromosome 33, clone XX-84F14, complete sequence	Zebrafish DNA sequence from clone DKEY-283B1 in linkage group 3, complete sequence	Homo sapiens BAC clone RP11-561A13 from 2, complete sequence	Homo sapiens reelin (RELN) on chromosome 7	Vitis vinifera contig VV78X087944.4, whole genome shotgun sequence	Homo sapiens BAC clone GS1-283I11 from 7, complete sequence	Zebrafish DNA sequence from clone DKEY-22L9 in linkage group 23, complete sequence
6080	15	AM06959	Gene	-2.11177	14.0339	-8.44131	0.0440429	0.530924	GB14361-PA		Apis mellifera clone higlx high Glx storage protein mRNA, complete cds	Apis mellifera hexamerin 110 (hex110) mRNA, complete cds	Penicillium chrysogenum Wisconsin 54-1255 complete genome, contig Pc00c13	PREDICTED: Nasonia vitripennis similar to high Glx storage protein (LOC100113790), mRNA	PREDICTED: Ciona intestinalis hypothetical protein LOC100180999 (LOC100180999), mRNA	PREDICTED: Nasonia vitripennis similar to high Glx storage protein (LOC100119208), mRNA	Ciona intestinalis cDNA, clone:cilv025g12, full insert sequence	Aegilops tauschii clone 10719-05 alpha-gliadin storage protein gene, partial cds	Drosophila grimshawi GH12332 (Dgri\GH12332), mRNA
10417	1	AM10888	Gene	-2.30967	12.0938	-19.9657	0.0119284	4.0653	GB18323-PA		AMU15954 Apis mellifera abaecin mRNA, complete cds	Apis cerana cerana clone Abaecin4 abaecin mRNA, complete cds	Apis cerana cerana clone Abaecin8 abaecin mRNA, complete cds	Apis cerana cerana clone Abaecin5 abaecin mRNA, complete cds	Apis cerana cerana clone Abaecin3 abaecin mRNA, complete cds	Apis cerana cerana clone Abaecin2 abaecin mRNA, complete cds	Apis cerana cerana clone Abaecin10 abaecin mRNA, complete cds	Apis cerana cerana clone Abaecin7 abaecin mRNA, complete cds	Apis cerana cerana clone Abaecin9 abaecin mRNA, complete cds
3059	21	AM05588	Gene	-2.34144	9.95268	-10.3936	0.0358233	1.48455	GB12976-PA		PREDICTED: Apis mellifera similar to CG15096-PA, isoform A, transcript variant 1 (LOC413263), mRNA	PREDICTED: Nasonia vitripennis similar to sodium-dependent phosphate transporter (LOC100123642), mRNA	PREDICTED: Apis mellifera similar to CG15094-PA, isoform A (LOC551863), mRNA	Drosophila willistoni GK21464 (Dwil\GK21464), mRNA	Brugia malayi Major Facilitator Superfamily protein partial mRNA	Vitis vinifera contig VV79X005321.2, whole genome shotgun sequence	Trichinella spiralis chromosome UNK clone TS195-23H12, complete sequence	Zea mays clone 293009 hypothetical protein mRNA, complete cds	Zea mays clone 288030 60S ribosomal protein L29 mRNA, complete cds
4621	1	AM08372	Gene	-2.3532	13.101	-8.27556	0.0453123	0.438562	GB15790-PA
12221	9	AM07646	Gene	-2.38662	12.1084	-19.3569	0.0124029	3.96367	GB15055-PA		PREDICTED: Apis mellifera hypothetical protein LOC726182 (LOC726182), mRNA	Glycine max strain Williams 82 clone GM_WBb0103C19, complete sequence	Flavobacterium johnsoniae UW101, complete genome	Methanococcus maripaludis C5, complete genome	Mus musculus BAC clone RP23-207O12 from 3, complete sequence	Clostridium botulinum B str. Eklund 17B, complete genome	Populus trichocarpa clone ACSB1245-D15, complete sequence	Prochlorococcus marinus str. MIT 9515, complete genome	Mus musculus BAC clone RP24-83D23 from chromosome 14, complete sequence
12610	19	AM10326	Gene	-2.39254	11.1039	-17.6345	0.0140465	3.64325	GB17753-PA		PREDICTED: Apis mellifera similar to CG14516-PA, isoform A (LOC409619), mRNA	PREDICTED: Apis mellifera similar to CG14516-PA, isoform A (LOC724173), mRNA	PREDICTED: Apis mellifera similar to CG14516-PA, isoform A (LOC724134), partial mRNA	PREDICTED: Nasonia vitripennis similar to protease m1 zinc metalloprotease (LOC100124285), mRNA	Drosophila melanogaster CG8773 (CG8773), mRNA	Drosophila melanogaster LP02833 full insert cDNA	Drosophila persimilis GL23790 (Dper\GL23790), mRNA	Drosophila simulans GD18895 (Dsim\GD18895), mRNA	Drosophila grimshawi GH18621 (Dgri\GH18621), mRNA
933	17	AM01855	Gene	-2.41463	13.2741	-20.394	0.0119284	4.13351	BI510839	BB160003B20F03.5 Bee Brain Normalized Library, BB16 Apis mellifera cDNA clone BB160003B20F03 5', mRNA sequence	Plasmodium falciparum 3D7 chromosome 6	Medicago truncatula chromosome 5 clone mth4-43k19, COMPLETE SEQUENCE	Xenopus tropicalis hypothetical protein LOC100145805, mRNA (cDNA clone IMAGE:8962257), partial cds	Drosophila melanogaster AT12613 full insert cDNA	Plasmodium falciparum 3D7 chromosome 13	Medicago truncatula clone MTYF9_FA_FB_FC1G-O-17 unknown mRNA	Zea mays clone 1558793 mRNA sequence	Vitis vinifera contig VV78X212323.3, whole genome shotgun sequence	Danio rerio zgc:85925, mRNA (cDNA clone MGC:162185 IMAGE:8001145), complete cds
3494	3	AM04318	Gene	-2.43495	10.1715	-18.9732	0.0124029	3.89667	GB11698-PA		PREDICTED: Apis mellifera similar to CG1299-PA (LOC550671), mRNA	Bombus ignitus venom prophenoloxidase-activating protease mRNA, complete cds	Bombus ignitus venom prophenoloxidase-activating protease gene, complete cds	PREDICTED: Nasonia vitripennis similar to coagulation factor-like protein 3 (LOC100120580), mRNA	PREDICTED: Acyrthosiphon pisum similar to proclotting enzyme (LOC100163730), mRNA	PREDICTED: Acyrthosiphon pisum similar to hemolymph proteinase 17 short form (LOC100163442), mRNA	PREDICTED: Apis mellifera similar to CG7432-PA (LOC725627), mRNA	Drosophila willistoni GK10288 (Dwil\GK10288), mRNA	HMU63517 Herdmania momus serine proteinase (Hmserp1) mRNA, complete cds
2464	7	AM01274	Gene	-2.44206	13.8562	-22.4436	0.0119284	4.42651	BI505063	BB170013A20B02.5 Bee Brain Normalized/Subtracted Library, BB17 Apis mellifera cDNA clone BB170013A20B02 5', mRNA sequence	Plasmodium falciparum 3D7 chromosome 10, complete sequence	Plasmodium knowlesi strain H chromosome 14, complete genome	Xenopus laevis hypothetical protein MGC83786, mRNA (cDNA clone MGC:83786 IMAGE:6641358), complete cds	Mus musculus testis derived transcript, mRNA (cDNA clone MGC:6093 IMAGE:3589585), complete cds	Homo sapiens ARP5 actin-related protein 5 homolog (yeast), mRNA (cDNA clone IMAGE:3835144), partial cds	Homo sapiens chromosome 16 clone CTA-363E6, complete sequence	Homo sapiens cDNA clone IMAGE:4827779	AY171065S2 Dictyostelium discoideum extrachromosomal palindromic ribosomal RNA gene sequence, central segment	Mus musculus GTP binding protein 3, mRNA (cDNA clone IMAGE:2654867), complete cds
4584	23	AM07052	Gene	-2.51237	14.316	-9.87438	0.0372486	1.25294	GB14454-PA		PREDICTED: Apis mellifera similar to CG8086-PD, isoform D (LOC551924), mRNA	Gryllus bimaculatus mRNA, GBcontig00558	Drosophila willistoni GK23857 (Dwil\GK23857), mRNA	PREDICTED: Tribolium castaneum similar to CG8086 CG8086-PD (LOC662573), mRNA	Aedes aegypti hypothetical protein partial mRNA	Drosophila melanogaster CG8086 (CG8086), transcript variant F, mRNA	Drosophila melanogaster CG8086 (CG8086), transcript variant E, mRNA	Drosophila melanogaster chromosome 2L, complete sequence	Mus musculus BAC clone RP23-90H22 from chromosome 8, complete sequence
12862	19	AM02089	Gene	-2.52693	12.4975	-11.4257	0.0292078	1.9048	BI512931	NW_001253102.1 SET: UI_EST BI512931; Apis mellifera linkage group 14 genomic contig, reference assembly (based on Amel_4.0 Group14.24)	AME509396 Apis mellifera microsatellite marker Am0165=AP135	Zebrafish DNA sequence from clone DKEY-211H10 in linkage group 23, complete sequence	Zebrafish DNA sequence from clone DKEY-12B15 in linkage group 23, complete sequence	Zebrafish DNA sequence from clone CH1073-416J23 in linkage group 9, complete sequence	Mus musculus chromosome 5, clone RP23-49G7, complete sequence	Mus musculus chromosome 5, clone RP23-286C5, complete sequence	Sus scrofa clone KVL13685 microsatellite sequence	Zebrafish DNA sequence from clone CH211-197H24 in linkage group 16, complete sequence	Mouse DNA sequence from clone RP23-355H24 on chromosome 2 Contains the Rhoe gene for ras homolog gene family member E, a pyrophosphatase (Pyp) pseuodgene, part of a novel gene and a CpG island, complete sequence
1518	11	AM08572	Gene	-2.63025	11.6932	-22.7457	0.0119284	4.46546	GB15990-PA		Apis mellifera FABP mRNA for fatty acid binding protein, complete cds	AF134817 Apis mellifera clone 1BH4 FABP-like protein mRNA, partial cds	TPA_inf: Bombyx mori BmorCPR34 mRNA for putative cuticle protein, complete cds	Vitis vinifera, whole genome shotgun sequence, contig VV78X099246.24, clone ENTAV 115	Nasonia vitripennis BAC NV_Bb-46A7 (Clemson University Genomics Nasonia vitripennis BAC Library) complete sequence	Glycine max strain Williams 82 clone GM_WBb0129K09, complete sequence	Glycine max strain Williams 82 clone GM_WBb0103G07, complete sequence	Homo sapiens dopamine receptor D3 (DRD3) on chromosome 3	Leishmania major hypothetical protein, conserved (LmjF26.0710) partial mRNA
5675	21	AM11298	Gene	-2.64602	12.8654	-8.18252	0.0459742	0.385832	GB18737-PA		PREDICTED: Apis mellifera similar to 15-hydroxyprostaglandin dehydrogenase (LOC551423), mRNA	PREDICTED: Apis mellifera similar to 15-hydroxyprostaglandin dehydrogenase (LOC727017), partial mRNA	Gryllotalpa orientalis putative alcohol dehydrogenase (ADH) mRNA, complete cds	PREDICTED: Danio rerio similar to 15-hydroxyprostaglandin dehydrogenase [NAD+] (PGDH) (Prostaglandin dehydrogenase 1) (LOC565975), mRNA	Merluccius merluccius multifunctional protein 2 (MFP2) mRNA, partial cds	PREDICTED: Apis mellifera similar to 15-hydroxyprostaglandin dehydrogenase (LOC724838), mRNA	Mus musculus 12 days embryo head cDNA, RIKEN full-length enriched library, clone:3010022N24 product:unclassifiable, full insert sequence	Homo sapiens genomic DNA, chromosome 11 clone:RP11-810P12, complete sequence	Sulfurihydrogenibium sp. YO3AOP1, complete genome
12693	17	AM05803	Gene	-2.67116	10.8152	-19.9844	0.0119284	4.06834	GB13195-PA		PREDICTED: Apis mellifera similar to CG9391-PA, isoform A (LOC408868), mRNA	PREDICTED: Apis mellifera similar to CG17029-PA (LOC726463), mRNA	PREDICTED: Apis mellifera similar to CG9391-PA, isoform A (LOC409693), mRNA	Vanderwaltozyma polyspora DSM 70294 hypothetical protein (Kpol_1051p13) partial mRNA	PREDICTED: Acyrthosiphon pisum similar to AGAP010463-PA (LOC100169259), mRNA	PREDICTED: Apis mellifera similar to CG17029-PA (LOC726481), mRNA	Drosophila grimshawi GH14775 (Dgri\GH14775), mRNA	Xenopus tropicalis hypothetical protein LOC549811, mRNA (cDNA clone MGC:146948 IMAGE:7864882), complete cds	Xenopus tropicalis finished cDNA, clone TGas051k15
5070	11	AM03144	Gene	-2.71187	10.1536	-21.018	0.0119284	4.22835	GB10517-PA		PREDICTED: Apis mellifera similar to juvenile hormone acid methyltransferase CG17330-PA (LOC724216), mRNA	PREDICTED: Nasonia vitripennis similar to GA14462-PA (LOC100120870), mRNA	PREDICTED: Equus caballus EPS8-like 3 (EPS8L3), mRNA	Sus scrofa mRNA, clone:ITT010100D05, expressed in intestine	Zebrafish DNA sequence from clone DKEYP-94F12 in linkage group 25, complete sequence	Zebrafish DNA sequence from clone CH211-39L18 in linkage group 2, complete sequence	Marinomonas sp. MWYL1, complete genome	PREDICTED: Ornithorhynchus anatinus similar to papillary renal cell carcinoma translocation-associated gene product (LOC100079731), partial mRNA	PREDICTED: Monodelphis domestica similar to hepatitis B virus x associated protein, (LOC100027446), mRNA
6933	17	AM11486	Gene	-2.74337	11.8688	-15.6708	0.0186763	3.20758	GB18929-PA		PREDICTED: Apis mellifera similar to CG30045-PA (LOC724694), mRNA	PREDICTED: Apis mellifera similar to CG30045-PA (LOC724649), mRNA	PREDICTED: Apis mellifera similar to CG30045-PA (LOC724897), partial mRNA	PREDICTED: Nasonia vitripennis similar to pupal cuticle protein 78E, putative (LOC100113568), mRNA	PREDICTED: Nasonia vitripennis similar to pupal cuticle protein 78E, putative (LOC100115337), mRNA	Synthetic construct Drosophila melanogaster clone BS12038 encodes Cpr78Cc-RA	Synthetic construct Drosophila melanogaster clone BO12438 encodes Cpr78Cc-RA	Drosophila melanogaster chromosome 3L, complete sequence	Drosophila melanogaster cuticular protein 78Cc (Cpr78Cc), mRNA
1361	9	AM03494	Gene	-2.76832	12.9491	-21.8819	0.0119284	4.35135	GB10869-PA	70b	Apis mellifera clone hex72 hexamerin mRNA, complete cds	Apis mellifera hexamerin 70b mRNA, complete cds	AF134821 Apis mellifera clone 52C8 hexamerin mRNA, partial cds	AF134815 Apis mellifera clone 1CB6 hexamerin-like protein mRNA, partial sequence	Apriona germari arylphorin-like hexameric storage protein 2 (Hex2) mRNA, complete cds	Thermobia domestica mRNA for hemocyanin 1 precursor (hc1 gene)	Apis mellifera clone hex71 hexamerin mRNA, complete cds	Apis mellifera hexamerin 70a (hex70a) mRNA, complete cds	Apriona germari arylphorin-like hexamerin mRNA, complete cds
2011	13	AM09383	Gene	-2.77893	11.9071	-24.1631	0.0119284	4.63551	GB16806-PA		PREDICTED: Apis mellifera similar to CG15040-PA (LOC725387), mRNA	Zebrafish DNA sequence from clone DKEY-269K6 in linkage group 5, complete sequence	Vitis vinifera contig VV78X007855.19, whole genome shotgun sequence	Candida albicans SC5314 hypothetical protein (CaO19.13714) partial mRNA	Candida albicans SC5314 hypothetical protein (MAD1) mRNA, complete cds	Zebrafish DNA sequence from clone DKEYP-2G11 in linkage group 12, complete sequence	Vitis vinifera contig VV78X015681.19, whole genome shotgun sequence	Vitis vinifera contig VV78X213506.5, whole genome shotgun sequence	Dictyostelium discoideum AX4 hypothetical protein (DDBDRAFT_0188748) partial mRNA
10920	23	AM07609	Gene	-2.86687	13.4462	-12.2909	0.0264813	2.22078	GB15018-PA		PREDICTED: Apis mellifera similar to B0238.12 (LOC725380), mRNA	Caenorhabditis briggsae hypothetical protein CBG22480 partial mRNA	Human DNA sequence from clone RP11-351K16 on chromosome 6 Contains the 3' end of the AKAP12 gene for A kinase (PRKA) anchor protein (gravin) 12, the gene for a novel protein (KIAA1483), the 3' end of the RMND1 gene for required for meiotic nuclear division 1 homolog (S. cerevisiae), 2 pseudogenes similar to part of a heat shock protein (HSP70) and 2 CpG islands, complete sequence	Polaromonas sp. JS666, complete genome	Mycobacterium phage Phlyer, complete genome	Mycobacterium phage Phaedrus, complete genome	Mycobacteriophage Pipefish, complete genome	Mouse DNA sequence from clone RP23-180H12 on chromosome 4 Contains a ribosomal protein L29 (Rpl29) pseudogene and the Car8 gene for carbonic anhydrase 8, complete sequence	Vibrio splendidus LGP32 chromosome 2
11291	21	AM01619	Gene	-2.8689	12.0246	-13.692	0.0221468	2.67277	BI508539	BB170013A10C05.5 Bee Brain Normalized/Subtracted Library, BB17 Apis mellifera cDNA clone BB170013A10C05 5', mRNA sequence	Dictyostelium discoideum chromosome 2 map 1418423-1684967 strain AX4, complete sequence	Homo sapiens BAC clone RP11-507C1 from 7, complete sequence	Homo sapiens chromosome 19 clone CTD-2293H3, complete sequence	Oryzias dancena retinoid X receptor beta (RXRB) gene, partial cds; collagen type XI alpha 2 preprotein (COL11A2), estradiol 17 beta-dehydrogenase 8 (KE6), and bromodomain containing 2 (RING3) genes, and non-classical MHC class I antigen (Orda-UDA) gene, Orda-UDA*101 allele, complete cds; transporter 2 ATP-binding cassette sub-family B (ABCB3) gene, partial cds; proteasome beta 9 subunit (PSMB9), …	Solanum lycopersicum DNA, chromosome 8, clone: C08SLm0007C12, complete sequence	Medicago truncatula clone mth2-133k2, complete sequence	Medicago truncatula chromosome 6 clone mth2-31k19, complete sequence	Medicago truncatula clone mth2-28n21, complete sequence	Human DNA sequence from clone RP11-371A19 on chromosome 10 Contains the 5' end of a novel gene (MGC46732) and a novel gene, complete sequence
6098	3	AM00552	Gene	-2.9008	11.1359	-23.8258	0.0119284	4.59686	BH1B0028B17M3	DB762728 RIKEN full-length enriched honey bee cDNA library, head Apis mellifera cDNA clone BH10028B17 3', mRNA sequence
1937	9	AM04830	Gene	-2.91838	11.408	-23.7276	0.0119284	4.5854	GB12210-PA		PREDICTED: Apis mellifera hypothetical protein LOC726611 (LOC726611), mRNA	Glycine tomentella clone gtt1-129o17, complete sequence	Glycine tomentella clone gtt1-62b6, complete sequence	Aspergillus oryzae RIB40 genomic DNA, SC023	Solanum lycopersicum chromosome 2 clone C02HBa0208N01, complete sequence	Solanum lycopersicum chromosome 2 clone C02HBa0208N01, complete sequence	Solanum lycopersicum chromosome 2 clone C02HBa0012A12, complete sequence	Oryza sativa (japonica cultivar-group) genomic DNA, chromosome 6	Oryza sativa Japonica Group genomic DNA, chromosome 6, BAC clone:OSJNBa0021H05
7000	7	AM12694	Gene	-3.01567	14.0068	-28.4795	0.0119284	5.04772	GB20148-PA		PREDICTED: Apis mellifera similar to beta-ureidopropionase, transcript variant 1 (LOC409250), mRNA	Trichoplax adhaerens hypothetical protein, mRNA	PREDICTED: Acyrthosiphon pisum similar to AGAP010229-PA (LOC100162330), mRNA	Drosophila willistoni GK10205 (Dwil\GK10205), mRNA	PREDICTED: Ciona intestinalis similar to MGC82230 protein (LOC100187207), mRNA	Caligus rogercresseyi clone crog-evp-516-118 Beta-ureidopropionase putative mRNA, complete cds	PREDICTED: Hydra magnipapillata similar to aliphatic nitrilase (LOC100214222), mRNA	Xenopus tropicalis hypothetical protein LOC100145317, mRNA (cDNA clone MGC:135807 IMAGE:7790645), complete cds	Anopheles gambiae str. PEST AGAP010229-PA (AgaP_AGAP010229) mRNA, complete cds
3745	1	AM00336	Gene	-3.19083	12.5852	-29.8478	0.0119284	5.1521	GB30334-RA	AmelCPR21-PA GB30334-RA [PREDICTED: Apis mellifera similar to CG30045-PA (LOC724649), mRNA]
14066	3	AM03163	Gene	-3.20617	10.9928	-17.6283	0.0140465	3.64201	GB10536-PA		Apis mellifera OBP14 mRNA, complete cds	Apis mellifera OBP21 mRNA, complete cds	Apis mellifera OBP20 mRNA, complete cds	Apis mellifera OBP19 mRNA, complete cds	Apis mellifera OBP17 mRNA, complete cds	Apis mellifera OBP18 mRNA, complete cds	Apis mellifera OBP15 mRNA, complete cds	Apis mellifera OBP16 mRNA, complete cds	Glycine max strain Williams 82 clone GM_WBb0005D20, complete sequence
182	3	AM09550	Gene	-3.27287	10.6845	-12.8316	0.0234277	2.40338	GB16973-PA
7233	17	AM07637	Gene	-3.40966	13.8191	-10.9317	0.0324482	1.70997	GB15046-PA		PREDICTED: Apis mellifera hypothetical protein LOC725454 (LOC725454), mRNA	PREDICTED: Apis mellifera hypothetical protein LOC725838 (LOC725838), mRNA	PREDICTED: Apis mellifera hypothetical protein LOC725804 (LOC725804), mRNA	PREDICTED: Nasonia vitripennis hypothetical protein LOC100119528 (LOC100119528), mRNA	PREDICTED: Nasonia vitripennis similar to ENSANGP00000028253 (LOC100118785), mRNA	PREDICTED: Apis mellifera hypothetical protein LOC725937 (LOC725937), mRNA	Anopheles gambiae str. PEST cuticular protein 130, RR-1 family (AGAP000047-PA) (CPR130) mRNA, complete cds	PREDICTED: Apis mellifera hypothetical LOC552685 (LOC552685), mRNA	PREDICTED: Nasonia vitripennis hypothetical protein LOC100119640 (LOC100119640), mRNA
13706	3	AM03529	Gene	-3.53906	13.4621	-10.1653	0.036476	1.38448	GB10904-PA		PREDICTED: Apis mellifera similar to CG7985-PA, transcript variant 1 (LOC413672), mRNA	PREDICTED: Nasonia vitripennis similar to conserved hypothetical protein (LOC100122921), mRNA	Trichoplax adhaerens hypothetical protein, mRNA	Drosophila pseudoobscura pseudoobscura GA20741 (Dpse\GA20741), mRNA	Danio rerio zgc:152869, mRNA (cDNA clone MGC:152869 IMAGE:2602015), complete cds	Zebrafish DNA sequence from clone DKEY-148D16 in linkage group 12, complete sequence	Zebrafish DNA sequence from clone CH211-254L23 in linkage group 12, complete sequence	Drosophila persimilis GL12597 (Dper\GL12597), mRNA	Caenorhabditis briggsae hypothetical protein CBG22127 partial mRNA
385	1	AM09656	Gene	-4.18727	11.0513	-18.2626	0.0132117	3.76611	GB17081-PA		PREDICTED: Apis mellifera similar to ubiquitin specific protease 7 (herpes virus-associated) (LOC409332), mRNA	PREDICTED: Acyrthosiphon pisum similar to ubiquitin specific protease 7 (LOC100158926), mRNA	PREDICTED: Tribolium castaneum similar to ubiquitin specific protease 7 (LOC663824), mRNA	PREDICTED: Monodelphis domestica similar to UBP (LOC100018496), mRNA	Trichoplax adhaerens hypothetical protein, mRNA	Gallus gallus clone UBP135 UBP mRNA, complete cds	Gallus gallus clone UBP75b UBP mRNA, complete cds	Gallus gallus clone UBP75a UBP mRNA, complete cds	Nematostella vectensis predicted protein (NEMVEDRAFT_v1g172482) partial mRNA
